# Supplementary material for: Microoxic conditions promote Escherichia-associated cellulase expression in the giant panda gut
Source: ISME J. 2026 Apr 2;20(1):wrag068. doi: 10.1093/ismejo/wrag068 (PMC13099265; doi:10.1093/ismejo/wrag068)
Supplement: Supplementary_material_wrag068 [file supplementary_material_wrag068.zip]

Archive with 13 entries (13 files):
- Figure S10 - R3.tif
- Figure S11.tif
- Supplementary Note.docx
- Supplementary Tables.xlsx
- Figure S1.tif
- Figure S2. R4.tif
- Figure S3. R4.tif
- Figure S4.tif
- Figure S5. R4.tif
- Figure S6 - R4.tif
- Figure S7. R4.tif
- Figure S8.tif
- Figure S9.tif
