# Supplementary material for: Microoxic conditions promote Escherichia-associated cellulase expression in the giant panda gut
Source: ISME J. 2026 Apr 2;20(1):wrag068. doi: 10.1093/ismejo/wrag068 (PMC13099265; doi:10.1093/ismejo/wrag068)
Supplement: Supplementary_material_wrag068 [file supplementary_material_wrag068.zip › Supplementary Tables.xlsx]

## Sheet: Table S1
Table S1. Overview of post-processing sequencing data from PacBio HiFi platforms
	Number of clean reads	N50 (bp)	N90 (bp)	Longest (bp)	Total Base (Gb)
DD10	792217	12821	10168	40911	9.743
DD-2	2226880	9115	6534	42906	19.805
DD-4	703480	13481	10399	37300	8.664
DD-8	861841	9813	6322	42196	7.984
DG-1	1111390	12460	9396	38894	13.149
DG-3	788048	13887	10585	42465	10.22
DG-5	2505579	10003	6468	50269	23.981
DJ-7	2231036	9217	6358	52262	20.129
PY1	4755368	8341	5723	59885	38.772
PY2	4852992	12063	8056	55565	56.333
MY	4287404	9733	6251	61770	39.547
NN	3064644	13471	9733	55564	40.112
CTJ	4285994	12584	9153	58027	51.821
XY	3528895	14397	10638	49517	47.729
DDc	3142560	8911	6118	45557	27.03
DGc	3529069	8175	6103	43288	28.47
DJc	1780029	4007	1624	30025	5.62

## Sheet: Table S2
Table S2. Overview of samples for culturomics
Sample ID	Individual ID	Types	Sex	Digestive Tract Section	Health Status	Preservation Method
MS-5	GP_MS	Wild	Female	colon	accidental death	Ice bag / Anaerobic protective solution
XM-6	GP_XM	Captive	NA	colon	accidental death	Ice bag / Anaerobic protective solution
XM-4	GP_XM	Captive	NA	Distal Ileum	accidental death	Ice bag / Anaerobic protective solution
MS-1	GP_MS	Wild	Female	duodenum	accidental death	Ice bag / Anaerobic protective solution
XM-2	GP_XM	Captive	NA	duodenum	accidental death	Ice bag / Anaerobic protective solution
DD-10	GP_DD-10	Captive	Female	feces	Healthy	Liquid nitrogen freezing
DD-2	GP_DD-2	Captive	Male	feces	Healthy	Liquid nitrogen freezing
DD-8	GP_DD-8	Captive	Female	feces	Healthy	Liquid nitrogen freezing
DG-3	GP_DG-3	Captive	Male	feces	Healthy	Liquid nitrogen freezing
DJ-7	GP_DJ-7	Captive	Male	feces	Healthy	Liquid nitrogen freezing
Mix1	NA	Captive	NA	feces	Healthy	Liquid nitrogen freezing
PY1	GP_PY1	Captive	male	feces	Healthy	Anaerobic protective solution
PY2	GP_PY2	Captive	male	feces	Healthy	Anaerobic protective solution
PY3	GP_PY3	Captive	female	feces	Healthy	Anaerobic protective solution
MS-3	GP_MS	Wild	Female	ileum	accidental death	Ice bag / Anaerobic protective solution
MS-4	GP_MS	Wild	Female	jejunum	accidental death	Ice bag / Anaerobic protective solution
XM-3	GP_XM	Captive	NA	jejunum	accidental death	Ice bag / Anaerobic protective solution
XM-5	GP_XM	Captive	NA	Proximal Ileum	accidental death	Ice bag / Anaerobic protective solution
MS-6	GP_MS	Wild	Female	rectum	accidental death	Ice bag / Anaerobic protective solution
XM-7	GP_XM	Captive	NA	rectum	accidental death	Ice bag / Anaerobic protective solution
XM-8	GP_XM	Captive	NA	rectum	accidental death	Ice bag / Anaerobic protective solution
XM-1	GP_XM	Captive	NA	stomach	accidental death	Ice bag / Anaerobic protective solution

## Sheet: Table S3
Table S3. List of culture medium and incubation conditions used in this study
Culture conditions	Base medium	Supplements	Incubation temprature	Incubation Gaseous environment
1	YCFA medium		37°C	Aerobic
2	Modified MGAM medium	sheep blood 5%	37°C	Aerobic
3	Brain Heart Infusion agar		37°C	Aerobic/Anaerobic
4	Brain Heart Infusion agar	0.5 g/L L-cysteine hydrochloride hydrate, 10 mg/L hemin and 1 mg/L Vitamin K	37°C	Aerobic/Anaerobic
5	Columbia Blood medium	5% sheep’s blood	37°C	Aerobic/Anaerobic
6	Fastidious Anaerobe agar		37°C	Aerobic/Anaerobic
7	Bifidobacterium BS medium		37°C	Aerobic/Anaerobic
8	MRS medium		37°C	Aerobic/Anaerobic
9	GAM medium		37°C	Aerobic/Anaerobic
10	Modified MGAM medium		37°C	Aerobic/Anaerobic
11	Wilkins-Chalgren Anaerobe broth		37°C	Aerobic/Anaerobic
12	Luria Bertani medium		37°C	Aerobic/Anaerobic
13	Yeast Extract Peptone Dextrose Agar		37°C	Aerobic/Anaerobic
14	M17 Agar	5ml/95ml 10% Lactose solution	37°C	Aerobic/Anaerobic
15	Beef soup Agar Medium with Lactose and Calcium carbonate		37°C	Aerobic/Anaerobic
16	M9 broth		37°C	Anaerobic
17	Modified MGAM medium	5ml/L 0.02%Vitamin K1, 64 ug/mL sulfamethoxazole, 16 ug/mL ciprofloxacin,2.5g/L hemin and 14% sheep blood	37°C	Anaerobic
18	Schaedler broth		37°C	Anaerobic
19	Enterobacteria Enrichment broth		37°C	Anaerobic
20	Clostridium Enrichment medium		37°C	Anaerobic
21	Nutrient agar		37°C	Anaerobic
22	Fastidious Anaerobe broth		37°C	Anaerobic
23	PYG medium		37°C	Anaerobic
24	PYG medium	10% clarified Rumen Fluid and 5% sheep blood	37°C	Anaerobic
25	Brucella broth		37°C	Anaerobic
26	2216E medium		37°C	Anaerobic
27	Anaerobic broth		37°C	Anaerobic

## Sheet: Table S4
Table S4. Summary of giant panda fecal metagenomic datasets included in this study
Sample_ID	Type of giant panda	Geographical location	Sex	Read length	Number of reads	Sequencing depth	Source database	Accession Number	Reference
CC1301	Wild	Foping Nature Reserve, Qinling Mountains (China)	Male	100	25451795	5090359000	NGDC	CRR055205	Wu Qi, Wang Xiao, Ding Yun, Hu Yibo, Nie Yonggang, Wei Wei, Ma Shuai, Yan Li, Zhu Lifeng and Wei Fuwen 2017Seasonal variation in nutrient utilization shapes gut microbiome structure and function in wild giant pandasProc. R. Soc. B.28420170955
CY1204	Wild	Foping Nature Reserve, Qinling Mountains (China)	Male	100	34701556	6940311200	NGDC	CRR055206	Wu Qi, Wang Xiao, Ding Yun, Hu Yibo, Nie Yonggang, Wei Wei, Ma Shuai, Yan Li, Zhu Lifeng and Wei Fuwen 2017Seasonal variation in nutrient utilization shapes gut microbiome structure and function in wild giant pandasProc. R. Soc. B.28420170955
CY1205	Wild	Foping Nature Reserve, Qinling Mountains (China)	Male	100	42370946	8474189200	NGDC	CRR055207	Wu Qi, Wang Xiao, Ding Yun, Hu Yibo, Nie Yonggang, Wei Wei, Ma Shuai, Yan Li, Zhu Lifeng and Wei Fuwen 2017Seasonal variation in nutrient utilization shapes gut microbiome structure and function in wild giant pandasProc. R. Soc. B.28420170955
CY1305	Wild	Foping Nature Reserve, Qinling Mountains (China)	Male	100	32371116	6474223200	NGDC	CRR055208	Wu Qi, Wang Xiao, Ding Yun, Hu Yibo, Nie Yonggang, Wei Wei, Ma Shuai, Yan Li, Zhu Lifeng and Wei Fuwen 2017Seasonal variation in nutrient utilization shapes gut microbiome structure and function in wild giant pandasProc. R. Soc. B.28420170955
CY1307	Wild	Foping Nature Reserve, Qinling Mountains (China)	Male	100	36719938	7343987600	NGDC	CRR055209	Wu Qi, Wang Xiao, Ding Yun, Hu Yibo, Nie Yonggang, Wei Wei, Ma Shuai, Yan Li, Zhu Lifeng and Wei Fuwen 2017Seasonal variation in nutrient utilization shapes gut microbiome structure and function in wild giant pandasProc. R. Soc. B.28420170955
CY1208	Wild	Foping Nature Reserve, Qinling Mountains (China)	Male	100	44348437	8869687400	NGDC	CRR055210	Wu Qi, Wang Xiao, Ding Yun, Hu Yibo, Nie Yonggang, Wei Wei, Ma Shuai, Yan Li, Zhu Lifeng and Wei Fuwen 2017Seasonal variation in nutrient utilization shapes gut microbiome structure and function in wild giant pandasProc. R. Soc. B.28420170955
CY1308	Wild	Foping Nature Reserve, Qinling Mountains (China)	Male	100	42079035	8415807000	NGDC	CRR055211	Wu Qi, Wang Xiao, Ding Yun, Hu Yibo, Nie Yonggang, Wei Wei, Ma Shuai, Yan Li, Zhu Lifeng and Wei Fuwen 2017Seasonal variation in nutrient utilization shapes gut microbiome structure and function in wild giant pandasProc. R. Soc. B.28420170955
NN1201	Wild	Foping Nature Reserve, Qinling Mountains (China)	Female	100	28795050	5759010000	NGDC	CRR055212	Wu Qi, Wang Xiao, Ding Yun, Hu Yibo, Nie Yonggang, Wei Wei, Ma Shuai, Yan Li, Zhu Lifeng and Wei Fuwen 2017Seasonal variation in nutrient utilization shapes gut microbiome structure and function in wild giant pandasProc. R. Soc. B.28420170955
NN1204	Wild	Foping Nature Reserve, Qinling Mountains (China)	Female	100	32345938	6469187600	NGDC	CRR055213	Wu Qi, Wang Xiao, Ding Yun, Hu Yibo, Nie Yonggang, Wei Wei, Ma Shuai, Yan Li, Zhu Lifeng and Wei Fuwen 2017Seasonal variation in nutrient utilization shapes gut microbiome structure and function in wild giant pandasProc. R. Soc. B.28420170955
NN1301	Wild	Foping Nature Reserve, Qinling Mountains (China)	Female	100	37471094	7494218800	NGDC	CRR055214	Wu Qi, Wang Xiao, Ding Yun, Hu Yibo, Nie Yonggang, Wei Wei, Ma Shuai, Yan Li, Zhu Lifeng and Wei Fuwen 2017Seasonal variation in nutrient utilization shapes gut microbiome structure and function in wild giant pandasProc. R. Soc. B.28420170955
NN1303	Wild	Foping Nature Reserve, Qinling Mountains (China)	Female	100	18032938	3606587600	NGDC	CRR055215	Wu Qi, Wang Xiao, Ding Yun, Hu Yibo, Nie Yonggang, Wei Wei, Ma Shuai, Yan Li, Zhu Lifeng and Wei Fuwen 2017Seasonal variation in nutrient utilization shapes gut microbiome structure and function in wild giant pandasProc. R. Soc. B.28420170955
NN1305	Wild	Foping Nature Reserve, Qinling Mountains (China)	Female	100	30783431	6156686200	NGDC	CRR055216	Wu Qi, Wang Xiao, Ding Yun, Hu Yibo, Nie Yonggang, Wei Wei, Ma Shuai, Yan Li, Zhu Lifeng and Wei Fuwen 2017Seasonal variation in nutrient utilization shapes gut microbiome structure and function in wild giant pandasProc. R. Soc. B.28420170955
WW1208	Wild	Foping Nature Reserve, Qinling Mountains (China)	Male	100	40250417	8050083400	NGDC	CRR055217	Wu Qi, Wang Xiao, Ding Yun, Hu Yibo, Nie Yonggang, Wei Wei, Ma Shuai, Yan Li, Zhu Lifeng and Wei Fuwen 2017Seasonal variation in nutrient utilization shapes gut microbiome structure and function in wild giant pandasProc. R. Soc. B.28420170955
WW1307	Wild	Foping Nature Reserve, Qinling Mountains (China)	Male	100	32889255	6577851000	NGDC	CRR055218	Wu Qi, Wang Xiao, Ding Yun, Hu Yibo, Nie Yonggang, Wei Wei, Ma Shuai, Yan Li, Zhu Lifeng and Wei Fuwen 2017Seasonal variation in nutrient utilization shapes gut microbiome structure and function in wild giant pandasProc. R. Soc. B.28420170955
WW1308	Wild	Foping Nature Reserve, Qinling Mountains (China)	Male	100	36147084	7229416800	NGDC	CRR055219	Wu Qi, Wang Xiao, Ding Yun, Hu Yibo, Nie Yonggang, Wei Wei, Ma Shuai, Yan Li, Zhu Lifeng and Wei Fuwen 2017Seasonal variation in nutrient utilization shapes gut microbiome structure and function in wild giant pandasProc. R. Soc. B.28420170955
XM1303	Wild	Foping Nature Reserve, Qinling Mountains (China)	Female	100	23602751	4720550200	NGDC	CRR055220	Wu Qi, Wang Xiao, Ding Yun, Hu Yibo, Nie Yonggang, Wei Wei, Ma Shuai, Yan Li, Zhu Lifeng and Wei Fuwen 2017Seasonal variation in nutrient utilization shapes gut microbiome structure and function in wild giant pandasProc. R. Soc. B.28420170955
XM1305	Wild	Foping Nature Reserve, Qinling Mountains (China)	Female	100	41872462	8374492400	NGDC	CRR055221	Wu Qi, Wang Xiao, Ding Yun, Hu Yibo, Nie Yonggang, Wei Wei, Ma Shuai, Yan Li, Zhu Lifeng and Wei Fuwen 2017Seasonal variation in nutrient utilization shapes gut microbiome structure and function in wild giant pandasProc. R. Soc. B.28420170955
XM1307	Wild	Foping Nature Reserve, Qinling Mountains (China)	Female	100	35038011	7007602200	NGDC	CRR055222	Wu Qi, Wang Xiao, Ding Yun, Hu Yibo, Nie Yonggang, Wei Wei, Ma Shuai, Yan Li, Zhu Lifeng and Wei Fuwen 2017Seasonal variation in nutrient utilization shapes gut microbiome structure and function in wild giant pandasProc. R. Soc. B.28420170955
XM1308	Wild	Foping Nature Reserve, Qinling Mountains (China)	Female	100	37709153	7541830600	NGDC	CRR055223	Wu Qi, Wang Xiao, Ding Yun, Hu Yibo, Nie Yonggang, Wei Wei, Ma Shuai, Yan Li, Zhu Lifeng and Wei Fuwen 2017Seasonal variation in nutrient utilization shapes gut microbiome structure and function in wild giant pandasProc. R. Soc. B.28420170955
XY1201	Wild	Foping Nature Reserve, Qinling Mountains (China)	Male	100	28336528	5667305600	NGDC	CRR055224	Wu Qi, Wang Xiao, Ding Yun, Hu Yibo, Nie Yonggang, Wei Wei, Ma Shuai, Yan Li, Zhu Lifeng and Wei Fuwen 2017Seasonal variation in nutrient utilization shapes gut microbiome structure and function in wild giant pandasProc. R. Soc. B.28420170955
XY1204	Wild	Foping Nature Reserve, Qinling Mountains (China)	Male	100	27142142	5428428400	NGDC	CRR055225	Wu Qi, Wang Xiao, Ding Yun, Hu Yibo, Nie Yonggang, Wei Wei, Ma Shuai, Yan Li, Zhu Lifeng and Wei Fuwen 2017Seasonal variation in nutrient utilization shapes gut microbiome structure and function in wild giant pandasProc. R. Soc. B.28420170955
XY1207	Wild	Foping Nature Reserve, Qinling Mountains (China)	Male	100	36158757	7231751400	NGDC	CRR055226	Wu Qi, Wang Xiao, Ding Yun, Hu Yibo, Nie Yonggang, Wei Wei, Ma Shuai, Yan Li, Zhu Lifeng and Wei Fuwen 2017Seasonal variation in nutrient utilization shapes gut microbiome structure and function in wild giant pandasProc. R. Soc. B.28420170955
XY1301	Wild	Foping Nature Reserve, Qinling Mountains (China)	Male	100	17356961	3471392200	NGDC	CRR055227	Wu Qi, Wang Xiao, Ding Yun, Hu Yibo, Nie Yonggang, Wei Wei, Ma Shuai, Yan Li, Zhu Lifeng and Wei Fuwen 2017Seasonal variation in nutrient utilization shapes gut microbiome structure and function in wild giant pandasProc. R. Soc. B.28420170955
XY1303	Wild	Foping Nature Reserve, Qinling Mountains (China)	Male	100	34051351	6810270200	NGDC	CRR055228	Wu Qi, Wang Xiao, Ding Yun, Hu Yibo, Nie Yonggang, Wei Wei, Ma Shuai, Yan Li, Zhu Lifeng and Wei Fuwen 2017Seasonal variation in nutrient utilization shapes gut microbiome structure and function in wild giant pandasProc. R. Soc. B.28420170955
XY1307	Wild	Foping Nature Reserve, Qinling Mountains (China)	Male	100	28503099	5700619800	NGDC	CRR055230	Wu Qi, Wang Xiao, Ding Yun, Hu Yibo, Nie Yonggang, Wei Wei, Ma Shuai, Yan Li, Zhu Lifeng and Wei Fuwen 2017Seasonal variation in nutrient utilization shapes gut microbiome structure and function in wild giant pandasProc. R. Soc. B.28420170955
XY1308	Wild	Foping Nature Reserve, Qinling Mountains (China)	Male	100	34560390	6912078000	NGDC	CRR055231	Wu Qi, Wang Xiao, Ding Yun, Hu Yibo, Nie Yonggang, Wei Wei, Ma Shuai, Yan Li, Zhu Lifeng and Wei Fuwen 2017Seasonal variation in nutrient utilization shapes gut microbiome structure and function in wild giant pandasProc. R. Soc. B.28420170955
CTJ	Captive	Chengdu Research Base of Giant Panda Breeding (China)	Male	150	33017606	9905281800	NCBI/SRA	SRR36881318	This study
MY	Captive	Chengdu Research Base of Giant Panda Breeding (China)	Male	150	31838116	9551434800	NCBI/SRA	SRR36881317	This study
XY	Captive	Chengdu Research Base of Giant Panda Breeding (China)	Male	150	38998177	11699453100	NCBI/SRA	SRR36881316	This study
PD103CL100018406（P1-160817-B2）	Captive	Macao Giant Panda Pavilion (China)	Male	100	30568063	6113612600	NCBI/SRA	SRR7532982	Guo M, Chen J, Li Q, Fu Y, Fan G, Ma J, Peng L, Zeng L, Chen J, Wang Y and Lee SM-Y (2018) Dynamics of Gut Microbiome in Giant Panda Cubs Reveal Transitional Microbes and Pathways in Early Life. Front. Microbiol. 9:3138.
PD106CL100028327（R2-170215-B4）	Captive	Macao Giant Panda Pavilion (China)	Miss	100	28782185	5756437000	NCBI/SRA	SRR7532994	Guo M, Chen J, Li Q, Fu Y, Fan G, Ma J, Peng L, Zeng L, Chen J, Wang Y and Lee SM-Y (2018) Dynamics of Gut Microbiome in Giant Panda Cubs Reveal Transitional Microbes and Pathways in Early Life. Front. Microbiol. 9:3138.
PD123CL100028327（R1-170315-B4）	Captive	Macao Giant Panda Pavilion (China)	Miss	100	48490638	9698127600	NCBI/SRA	SRR7532986	Guo M, Chen J, Li Q, Fu Y, Fan G, Ma J, Peng L, Zeng L, Chen J, Wang Y and Lee SM-Y (2018) Dynamics of Gut Microbiome in Giant Panda Cubs Reveal Transitional Microbes and Pathways in Early Life. Front. Microbiol. 9:3138.
PD129CL100028323（P4-160809-BV1）	Captive	Macao Giant Panda Pavilion (China)	Female	100	70797017	14159403400	NCBI/SRA	SRR7533085	Guo M, Chen J, Li Q, Fu Y, Fan G, Ma J, Peng L, Zeng L, Chen J, Wang Y and Lee SM-Y (2018) Dynamics of Gut Microbiome in Giant Panda Cubs Reveal Transitional Microbes and Pathways in Early Life. Front. Microbiol. 9:3138.
PD46CL100040334（P2-170716-B4）	Captive	Macao Giant Panda Pavilion (China)	Female	100	40256057	8051211400	NCBI/SRA	SRR7532930	Guo M, Chen J, Li Q, Fu Y, Fan G, Ma J, Peng L, Zeng L, Chen J, Wang Y and Lee SM-Y (2018) Dynamics of Gut Microbiome in Giant Panda Cubs Reveal Transitional Microbes and Pathways in Early Life. Front. Microbiol. 9:3138.
PD88CL100028322（P3-160815-BV2）	Captive	Macao Giant Panda Pavilion (China)	Female	100	73146761	14629352200	NCBI/SRA	SRR7533086	Guo M, Chen J, Li Q, Fu Y, Fan G, Ma J, Peng L, Zeng L, Chen J, Wang Y and Lee SM-Y (2018) Dynamics of Gut Microbiome in Giant Panda Cubs Reveal Transitional Microbes and Pathways in Early Life. Front. Microbiol. 9:3138.
PY1	Captive	Chengdu Research Base of Giant Panda Breeding	Miss	150	50366863	7555029450	NCBI/SRA	SRR36881314	This study
PY2	Captive	Chengdu Research Base of Giant Panda Breeding	Miss	150	51795443	7769316450	NCBI/SRA	SRR36881313	This study
PY3	Captive	Chengdu Research Base of Giant Panda Breeding	Miss	150	61398494	9209774100	NCBI/SRA	SRR36881312	This study
WP10	Wild	baoxing, China	Miss	250	11696066	5848033000	NCBI/SRA	SRR5149902	Guo, W.; Mishra, S.; Wang, C.; Zhang, H.; Ning, R.; Kong, F.; Zeng, B.; Zhao, J.; Li, Y. Comparative Study of Gut Microbiota in Wild and Captive Giant Pandas (Ailuropoda melanoleuca). Genes 2019, 10, 827. https://doi.org/10.3390/genes10100827
WP12	Wild	baoxing, China	Miss	250	12196026	6098013000	NCBI/SRA	SRR5149961	Guo, W.; Mishra, S.; Wang, C.; Zhang, H.; Ning, R.; Kong, F.; Zeng, B.; Zhao, J.; Li, Y. Comparative Study of Gut Microbiota in Wild and Captive Giant Pandas (Ailuropoda melanoleuca). Genes 2019, 10, 827. https://doi.org/10.3390/genes10100827
WP14	Wild	baoxing, China	Miss	250	6.06406e+06	3032029696	NCBI/SRA	SRR5130537	Guo, W.; Mishra, S.; Wang, C.; Zhang, H.; Ning, R.; Kong, F.; Zeng, B.; Zhao, J.; Li, Y. Comparative Study of Gut Microbiota in Wild and Captive Giant Pandas (Ailuropoda melanoleuca). Genes 2019, 10, 827. https://doi.org/10.3390/genes10100827
WP1	Wild	baoxing, China	Miss	250	12204632	6102316000	NCBI/SRA	SRR5149862	Guo, W.; Mishra, S.; Wang, C.; Zhang, H.; Ning, R.; Kong, F.; Zeng, B.; Zhao, J.; Li, Y. Comparative Study of Gut Microbiota in Wild and Captive Giant Pandas (Ailuropoda melanoleuca). Genes 2019, 10, 827. https://doi.org/10.3390/genes10100827
WP3	Wild	baoxing, China	Miss	250	9.66553e+06	4832766073	NCBI/SRA	SRR5130600	Guo, W.; Mishra, S.; Wang, C.; Zhang, H.; Ning, R.; Kong, F.; Zeng, B.; Zhao, J.; Li, Y. Comparative Study of Gut Microbiota in Wild and Captive Giant Pandas (Ailuropoda melanoleuca). Genes 2019, 10, 827. https://doi.org/10.3390/genes10100827
WP4	Wild	baoxing, China	Miss	250	12399937	6199968500	NCBI/SRA	SRR5149913	Guo, W.; Mishra, S.; Wang, C.; Zhang, H.; Ning, R.; Kong, F.; Zeng, B.; Zhao, J.; Li, Y. Comparative Study of Gut Microbiota in Wild and Captive Giant Pandas (Ailuropoda melanoleuca). Genes 2019, 10, 827. https://doi.org/10.3390/genes10100827
WP5	Wild	baoxing, China	Miss	250	1.02972e+07	5148589161	NCBI/SRA	SRR5130560	Guo, W.; Mishra, S.; Wang, C.; Zhang, H.; Ning, R.; Kong, F.; Zeng, B.; Zhao, J.; Li, Y. Comparative Study of Gut Microbiota in Wild and Captive Giant Pandas (Ailuropoda melanoleuca). Genes 2019, 10, 827. https://doi.org/10.3390/genes10100827
H-10	Semi-wild	Wolong Nature Reserve (China)	Female	150	70487899	21146369700	NCBI/SRA	SRR21291493	Deng, F., Wang, C., Li, D. et al. The unique gut microbiome of giant pandas involved in protein metabolism contributes to the host’s dietary adaption to bamboo. Microbiome 11, 180 (2023). https://doi.org/10.1186/s40168-023-01603-0
H-1	Semi-wild	Wolong Nature Reserve (China)	Female	150	75597013	22679103900	NCBI/SRA	SRR21291492	Deng, F., Wang, C., Li, D. et al. The unique gut microbiome of giant pandas involved in protein metabolism contributes to the host’s dietary adaption to bamboo. Microbiome 11, 180 (2023). https://doi.org/10.1186/s40168-023-01603-0
H-2	Semi-wild	Wolong Nature Reserve (China)	Male	150	68604229	20581268700	NCBI/SRA	SRR21291491	Deng, F., Wang, C., Li, D. et al. The unique gut microbiome of giant pandas involved in protein metabolism contributes to the host’s dietary adaption to bamboo. Microbiome 11, 180 (2023). https://doi.org/10.1186/s40168-023-01603-0
H-3	Semi-wild	Wolong Nature Reserve (China)	Female	150	71028905	21308671500	NCBI/SRA	SRR21291490	Deng, F., Wang, C., Li, D. et al. The unique gut microbiome of giant pandas involved in protein metabolism contributes to the host’s dietary adaption to bamboo. Microbiome 11, 180 (2023). https://doi.org/10.1186/s40168-023-01603-0
H-5	Semi-wild	Wolong Nature Reserve (China)	Miss	150	80825469	24247640700	NCBI/SRA	SRR21291489	Deng, F., Wang, C., Li, D. et al. The unique gut microbiome of giant pandas involved in protein metabolism contributes to the host’s dietary adaption to bamboo. Microbiome 11, 180 (2023). https://doi.org/10.1186/s40168-023-01603-0
H-6	Semi-wild	Wolong Nature Reserve (China)	Female	150	75167493	22550247900	NCBI/SRA	SRR21291488	Deng, F., Wang, C., Li, D. et al. The unique gut microbiome of giant pandas involved in protein metabolism contributes to the host’s dietary adaption to bamboo. Microbiome 11, 180 (2023). https://doi.org/10.1186/s40168-023-01603-0
H-7	Semi-wild	Wolong Nature Reserve (China)	Female	150	68316383	20494914900	NCBI/SRA	SRR21291486	Deng, F., Wang, C., Li, D. et al. The unique gut microbiome of giant pandas involved in protein metabolism contributes to the host’s dietary adaption to bamboo. Microbiome 11, 180 (2023). https://doi.org/10.1186/s40168-023-01603-0
H-8	Semi-wild	Wolong Nature Reserve (China)	Female	150	70055366	21016609800	NCBI/SRA	SRR21291485	Deng, F., Wang, C., Li, D. et al. The unique gut microbiome of giant pandas involved in protein metabolism contributes to the host’s dietary adaption to bamboo. Microbiome 11, 180 (2023). https://doi.org/10.1186/s40168-023-01603-0
H-9	Semi-wild	Wolong Nature Reserve (China)	Female	150	68614227	20584268100	NCBI/SRA	SRR21291484	Deng, F., Wang, C., Li, D. et al. The unique gut microbiome of giant pandas involved in protein metabolism contributes to the host’s dietary adaption to bamboo. Microbiome 11, 180 (2023). https://doi.org/10.1186/s40168-023-01603-0
SF-10	Semi-wild	Wolong Nature Reserve (China)	Female	150	68714678	20614403400	NCBI/SRA	SRR21291483	Deng, F., Wang, C., Li, D. et al. The unique gut microbiome of giant pandas involved in protein metabolism contributes to the host’s dietary adaption to bamboo. Microbiome 11, 180 (2023). https://doi.org/10.1186/s40168-023-01603-0
SF-11	Semi-wild	Wolong Nature Reserve (China)	Female	150	101920153	30576045900	NCBI/SRA	SRR21291482	Deng, F., Wang, C., Li, D. et al. The unique gut microbiome of giant pandas involved in protein metabolism contributes to the host’s dietary adaption to bamboo. Microbiome 11, 180 (2023). https://doi.org/10.1186/s40168-023-01603-0
SF-12	Semi-wild	Wolong Nature Reserve (China)	Male	150	71171705	21351511500	NCBI/SRA	SRR21291481	Deng, F., Wang, C., Li, D. et al. The unique gut microbiome of giant pandas involved in protein metabolism contributes to the host’s dietary adaption to bamboo. Microbiome 11, 180 (2023). https://doi.org/10.1186/s40168-023-01603-0
SF-13	Semi-wild	Wolong Nature Reserve (China)	Female	150	66924514	20077354200	NCBI/SRA	SRR21291480	Deng, F., Wang, C., Li, D. et al. The unique gut microbiome of giant pandas involved in protein metabolism contributes to the host’s dietary adaption to bamboo. Microbiome 11, 180 (2023). https://doi.org/10.1186/s40168-023-01603-0
SF-14	Semi-wild	Wolong Nature Reserve (China)	Female	150	67827031	20348109300	NCBI/SRA	SRR21291479	Deng, F., Wang, C., Li, D. et al. The unique gut microbiome of giant pandas involved in protein metabolism contributes to the host’s dietary adaption to bamboo. Microbiome 11, 180 (2023). https://doi.org/10.1186/s40168-023-01603-0
SF-15	Semi-wild	Wolong Nature Reserve (China)	Female	150	72873789	21862136700	NCBI/SRA	SRR21291478	Deng, F., Wang, C., Li, D. et al. The unique gut microbiome of giant pandas involved in protein metabolism contributes to the host’s dietary adaption to bamboo. Microbiome 11, 180 (2023). https://doi.org/10.1186/s40168-023-01603-0
SF-16	Semi-wild	Wolong Nature Reserve (China)	Female	150	70081251	21024375300	NCBI/SRA	SRR21291477	Deng, F., Wang, C., Li, D. et al. The unique gut microbiome of giant pandas involved in protein metabolism contributes to the host’s dietary adaption to bamboo. Microbiome 11, 180 (2023). https://doi.org/10.1186/s40168-023-01603-0
SF-17	Semi-wild	Wolong Nature Reserve (China)	Female	150	79967451	23990235300	NCBI/SRA	SRR21291475	Deng, F., Wang, C., Li, D. et al. The unique gut microbiome of giant pandas involved in protein metabolism contributes to the host’s dietary adaption to bamboo. Microbiome 11, 180 (2023). https://doi.org/10.1186/s40168-023-01603-0
SF-18	Semi-wild	Wolong Nature Reserve (China)	Female	150	72285143	21685542900	NCBI/SRA	SRR21291474	Deng, F., Wang, C., Li, D. et al. The unique gut microbiome of giant pandas involved in protein metabolism contributes to the host’s dietary adaption to bamboo. Microbiome 11, 180 (2023). https://doi.org/10.1186/s40168-023-01603-0
SF-1	Semi-wild	Wolong Nature Reserve (China)	Male	150	68985546	20695663800	NCBI/SRA	SRR21291473	Deng, F., Wang, C., Li, D. et al. The unique gut microbiome of giant pandas involved in protein metabolism contributes to the host’s dietary adaption to bamboo. Microbiome 11, 180 (2023). https://doi.org/10.1186/s40168-023-01603-0
SF-2	Semi-wild	Wolong Nature Reserve (China)	Male	150	67179351	20153805300	NCBI/SRA	SRR21291472	Deng, F., Wang, C., Li, D. et al. The unique gut microbiome of giant pandas involved in protein metabolism contributes to the host’s dietary adaption to bamboo. Microbiome 11, 180 (2023). https://doi.org/10.1186/s40168-023-01603-0
SF-3	Semi-wild	Wolong Nature Reserve (China)	Female	150	69781744	20934523200	NCBI/SRA	SRR21291471	Deng, F., Wang, C., Li, D. et al. The unique gut microbiome of giant pandas involved in protein metabolism contributes to the host’s dietary adaption to bamboo. Microbiome 11, 180 (2023). https://doi.org/10.1186/s40168-023-01603-0
SF-4	Semi-wild	Wolong Nature Reserve (China)	Male	150	69447080	20834124000	NCBI/SRA	SRR21291470	Deng, F., Wang, C., Li, D. et al. The unique gut microbiome of giant pandas involved in protein metabolism contributes to the host’s dietary adaption to bamboo. Microbiome 11, 180 (2023). https://doi.org/10.1186/s40168-023-01603-0
SF-5	Semi-wild	Wolong Nature Reserve (China)	Female	150	71895981	21568794300	NCBI/SRA	SRR21291469	Deng, F., Wang, C., Li, D. et al. The unique gut microbiome of giant pandas involved in protein metabolism contributes to the host’s dietary adaption to bamboo. Microbiome 11, 180 (2023). https://doi.org/10.1186/s40168-023-01603-0
SF-6	Semi-wild	Wolong Nature Reserve (China)	Female	150	69228030	20768409000	NCBI/SRA	SRR21291468	Deng, F., Wang, C., Li, D. et al. The unique gut microbiome of giant pandas involved in protein metabolism contributes to the host’s dietary adaption to bamboo. Microbiome 11, 180 (2023). https://doi.org/10.1186/s40168-023-01603-0
SF-7	Semi-wild	Wolong Nature Reserve (China)	Male	150	73679463	22103838900	NCBI/SRA	SRR21291467	Deng, F., Wang, C., Li, D. et al. The unique gut microbiome of giant pandas involved in protein metabolism contributes to the host’s dietary adaption to bamboo. Microbiome 11, 180 (2023). https://doi.org/10.1186/s40168-023-01603-0
SF-8	Semi-wild	Wolong Nature Reserve (China)	Female	150	69228030	20768409000	NCBI/SRA	SRR21291466	Deng, F., Wang, C., Li, D. et al. The unique gut microbiome of giant pandas involved in protein metabolism contributes to the host’s dietary adaption to bamboo. Microbiome 11, 180 (2023). https://doi.org/10.1186/s40168-023-01603-0
SN-10	Semi-wild	Wolong Nature Reserve (China)	Male	150	70179831	21053949300	NCBI/SRA	SRR21291464	Deng, F., Wang, C., Li, D. et al. The unique gut microbiome of giant pandas involved in protein metabolism contributes to the host’s dietary adaption to bamboo. Microbiome 11, 180 (2023). https://doi.org/10.1186/s40168-023-01603-0
SN-11	Semi-wild	Wolong Nature Reserve (China)	Female	150	71294604	21388381200	NCBI/SRA	SRR21291463	Deng, F., Wang, C., Li, D. et al. The unique gut microbiome of giant pandas involved in protein metabolism contributes to the host’s dietary adaption to bamboo. Microbiome 11, 180 (2023). https://doi.org/10.1186/s40168-023-01603-0
SN-13	Semi-wild	Wolong Nature Reserve (China)	Female	150	69510693	20853207900	NCBI/SRA	SRR21291462	Deng, F., Wang, C., Li, D. et al. The unique gut microbiome of giant pandas involved in protein metabolism contributes to the host’s dietary adaption to bamboo. Microbiome 11, 180 (2023). https://doi.org/10.1186/s40168-023-01603-0
SN-14	Semi-wild	Wolong Nature Reserve (China)	Male	150	78948301	23684490300	NCBI/SRA	SRR21291461	Deng, F., Wang, C., Li, D. et al. The unique gut microbiome of giant pandas involved in protein metabolism contributes to the host’s dietary adaption to bamboo. Microbiome 11, 180 (2023). https://doi.org/10.1186/s40168-023-01603-0
SN-15	Semi-wild	Wolong Nature Reserve (China)	Female	150	77087144	23126143200	NCBI/SRA	SRR21291460	Deng, F., Wang, C., Li, D. et al. The unique gut microbiome of giant pandas involved in protein metabolism contributes to the host’s dietary adaption to bamboo. Microbiome 11, 180 (2023). https://doi.org/10.1186/s40168-023-01603-0
SN-16	Semi-wild	Wolong Nature Reserve (China)	Female	150	73007449	21902234700	NCBI/SRA	SRR21291459	Deng, F., Wang, C., Li, D. et al. The unique gut microbiome of giant pandas involved in protein metabolism contributes to the host’s dietary adaption to bamboo. Microbiome 11, 180 (2023). https://doi.org/10.1186/s40168-023-01603-0
SN-1	Semi-wild	Wolong Nature Reserve (China)	Male	150	67487682	20246304600	NCBI/SRA	SRR21291458	Deng, F., Wang, C., Li, D. et al. The unique gut microbiome of giant pandas involved in protein metabolism contributes to the host’s dietary adaption to bamboo. Microbiome 11, 180 (2023). https://doi.org/10.1186/s40168-023-01603-0
SN-2	Semi-wild	Wolong Nature Reserve (China)	Male	150	69920027	20976008100	NCBI/SRA	SRR21291457	Deng, F., Wang, C., Li, D. et al. The unique gut microbiome of giant pandas involved in protein metabolism contributes to the host’s dietary adaption to bamboo. Microbiome 11, 180 (2023). https://doi.org/10.1186/s40168-023-01603-0
SN-3	Semi-wild	Wolong Nature Reserve (China)	Female	150	68362998	20508899400	NCBI/SRA	SRR21291456	Deng, F., Wang, C., Li, D. et al. The unique gut microbiome of giant pandas involved in protein metabolism contributes to the host’s dietary adaption to bamboo. Microbiome 11, 180 (2023). https://doi.org/10.1186/s40168-023-01603-0
SN-4	Semi-wild	Wolong Nature Reserve (China)	Male	150	69801448	20940434400	NCBI/SRA	SRR21291455	Deng, F., Wang, C., Li, D. et al. The unique gut microbiome of giant pandas involved in protein metabolism contributes to the host’s dietary adaption to bamboo. Microbiome 11, 180 (2023). https://doi.org/10.1186/s40168-023-01603-0
SN-5	Semi-wild	Wolong Nature Reserve (China)	Female	150	73545105	22063531500	NCBI/SRA	SRR21291542	Deng, F., Wang, C., Li, D. et al. The unique gut microbiome of giant pandas involved in protein metabolism contributes to the host’s dietary adaption to bamboo. Microbiome 11, 180 (2023). https://doi.org/10.1186/s40168-023-01603-0
SN-6	Semi-wild	Wolong Nature Reserve (China)	Female	150	75647340	22694202000	NCBI/SRA	SRR21291543	Deng, F., Wang, C., Li, D. et al. The unique gut microbiome of giant pandas involved in protein metabolism contributes to the host’s dietary adaption to bamboo. Microbiome 11, 180 (2023). https://doi.org/10.1186/s40168-023-01603-0
SN-8	Semi-wild	Wolong Nature Reserve (China)	Female	150	82136168	24640850400	NCBI/SRA	SRR21291531	Deng, F., Wang, C., Li, D. et al. The unique gut microbiome of giant pandas involved in protein metabolism contributes to the host’s dietary adaption to bamboo. Microbiome 11, 180 (2023). https://doi.org/10.1186/s40168-023-01603-0
SN-9	Semi-wild	Wolong Nature Reserve (China)	Female	150	68813373	20644011900	NCBI/SRA	SRR21291520	Deng, F., Wang, C., Li, D. et al. The unique gut microbiome of giant pandas involved in protein metabolism contributes to the host’s dietary adaption to bamboo. Microbiome 11, 180 (2023). https://doi.org/10.1186/s40168-023-01603-0
SW-10	Semi-wild	Wolong Nature Reserve (China)	Male	150	71868283	21560484900	NCBI/SRA	SRR21291498	Deng, F., Wang, C., Li, D. et al. The unique gut microbiome of giant pandas involved in protein metabolism contributes to the host’s dietary adaption to bamboo. Microbiome 11, 180 (2023). https://doi.org/10.1186/s40168-023-01603-0
SW-11	Semi-wild	Wolong Nature Reserve (China)	Female	150	68954630	20686389000	NCBI/SRA	SRR21291487	Deng, F., Wang, C., Li, D. et al. The unique gut microbiome of giant pandas involved in protein metabolism contributes to the host’s dietary adaption to bamboo. Microbiome 11, 180 (2023). https://doi.org/10.1186/s40168-023-01603-0
SW-12	Semi-wild	Wolong Nature Reserve (China)	Female	150	69543896	20863168800	NCBI/SRA	SRR21291476	Deng, F., Wang, C., Li, D. et al. The unique gut microbiome of giant pandas involved in protein metabolism contributes to the host’s dietary adaption to bamboo. Microbiome 11, 180 (2023). https://doi.org/10.1186/s40168-023-01603-0
SW-14	Semi-wild	Wolong Nature Reserve (China)	Male	150	67043365	20113009500	NCBI/SRA	SRR21291465	Deng, F., Wang, C., Li, D. et al. The unique gut microbiome of giant pandas involved in protein metabolism contributes to the host’s dietary adaption to bamboo. Microbiome 11, 180 (2023). https://doi.org/10.1186/s40168-023-01603-0
SW-15	Semi-wild	Wolong Nature Reserve (China)	Male	150	84590857	25377257100	NCBI/SRA	SRR21291454	Deng, F., Wang, C., Li, D. et al. The unique gut microbiome of giant pandas involved in protein metabolism contributes to the host’s dietary adaption to bamboo. Microbiome 11, 180 (2023). https://doi.org/10.1186/s40168-023-01603-0
SW-1	Semi-wild	Wolong Nature Reserve (China)	Male	150	71265889	21379766700	NCBI/SRA	SRR21291532	Deng, F., Wang, C., Li, D. et al. The unique gut microbiome of giant pandas involved in protein metabolism contributes to the host’s dietary adaption to bamboo. Microbiome 11, 180 (2023). https://doi.org/10.1186/s40168-023-01603-0
SW-2	Semi-wild	Wolong Nature Reserve (China)	Female	150	67740117	20322035100	NCBI/SRA	SRR21291541	Deng, F., Wang, C., Li, D. et al. The unique gut microbiome of giant pandas involved in protein metabolism contributes to the host’s dietary adaption to bamboo. Microbiome 11, 180 (2023). https://doi.org/10.1186/s40168-023-01603-0
SW-3	Semi-wild	Wolong Nature Reserve (China)	Male	150	71679475	21503842500	NCBI/SRA	SRR21291540	Deng, F., Wang, C., Li, D. et al. The unique gut microbiome of giant pandas involved in protein metabolism contributes to the host’s dietary adaption to bamboo. Microbiome 11, 180 (2023). https://doi.org/10.1186/s40168-023-01603-0
SW-5	Semi-wild	Wolong Nature Reserve (China)	Male	150	67496251	20248875300	NCBI/SRA	SRR21291539	Deng, F., Wang, C., Li, D. et al. The unique gut microbiome of giant pandas involved in protein metabolism contributes to the host’s dietary adaption to bamboo. Microbiome 11, 180 (2023). https://doi.org/10.1186/s40168-023-01603-0
SW-6	Semi-wild	Wolong Nature Reserve (China)	Male	150	72672607	21801782100	NCBI/SRA	SRR21291538	Deng, F., Wang, C., Li, D. et al. The unique gut microbiome of giant pandas involved in protein metabolism contributes to the host’s dietary adaption to bamboo. Microbiome 11, 180 (2023). https://doi.org/10.1186/s40168-023-01603-0
SW-7	Semi-wild	Wolong Nature Reserve (China)	Male	150	71385916	21415774800	NCBI/SRA	SRR21291537	Deng, F., Wang, C., Li, D. et al. The unique gut microbiome of giant pandas involved in protein metabolism contributes to the host’s dietary adaption to bamboo. Microbiome 11, 180 (2023). https://doi.org/10.1186/s40168-023-01603-0
SW-8	Semi-wild	Wolong Nature Reserve (China)	Female	150	75203768	22561130400	NCBI/SRA	SRR21291536	Deng, F., Wang, C., Li, D. et al. The unique gut microbiome of giant pandas involved in protein metabolism contributes to the host’s dietary adaption to bamboo. Microbiome 11, 180 (2023). https://doi.org/10.1186/s40168-023-01603-0
SW-9	Semi-wild	Wolong Nature Reserve (China)	Male	150	71770235	21531070500	NCBI/SRA	SRR21291535	Deng, F., Wang, C., Li, D. et al. The unique gut microbiome of giant pandas involved in protein metabolism contributes to the host’s dietary adaption to bamboo. Microbiome 11, 180 (2023). https://doi.org/10.1186/s40168-023-01603-0
DD-1	Captive	Dujiangyan, China	Male	150	104801132	31440339600	NCBI/SRA	SRR21291534	Deng, F., Wang, C., Li, D. et al. The unique gut microbiome of giant pandas involved in protein metabolism contributes to the host’s dietary adaption to bamboo. Microbiome 11, 180 (2023). https://doi.org/10.1186/s40168-023-01603-0
DD-10	Captive	Dujiangyan, China	Female	150	102144147	30643244100	NCBI/SRA	SRR21291533	Deng, F., Wang, C., Li, D. et al. The unique gut microbiome of giant pandas involved in protein metabolism contributes to the host’s dietary adaption to bamboo. Microbiome 11, 180 (2023). https://doi.org/10.1186/s40168-023-01603-0
DD-11	Captive	Dujiangyan, China	Male	150	73596570	22078971000	NCBI/SRA	SRR21291530	Deng, F., Wang, C., Li, D. et al. The unique gut microbiome of giant pandas involved in protein metabolism contributes to the host’s dietary adaption to bamboo. Microbiome 11, 180 (2023). https://doi.org/10.1186/s40168-023-01603-0
DD-2	Captive	Dujiangyan, China	Male	150	103392856	31017856800	NCBI/SRA	SRR21291529	Deng, F., Wang, C., Li, D. et al. The unique gut microbiome of giant pandas involved in protein metabolism contributes to the host’s dietary adaption to bamboo. Microbiome 11, 180 (2023). https://doi.org/10.1186/s40168-023-01603-0
DD-3	Captive	Dujiangyan, China	Female	150	70253859	21076157700	NCBI/SRA	SRR21291528	Deng, F., Wang, C., Li, D. et al. The unique gut microbiome of giant pandas involved in protein metabolism contributes to the host’s dietary adaption to bamboo. Microbiome 11, 180 (2023). https://doi.org/10.1186/s40168-023-01603-0
DD-4	Captive	Dujiangyan, China	Male	150	109349000	32804700000	NCBI/SRA	SRR21291527	Deng, F., Wang, C., Li, D. et al. The unique gut microbiome of giant pandas involved in protein metabolism contributes to the host’s dietary adaption to bamboo. Microbiome 11, 180 (2023). https://doi.org/10.1186/s40168-023-01603-0
DD-5	Captive	Dujiangyan, China	Male	150	75712426	22713727800	NCBI/SRA	SRR21291526	Deng, F., Wang, C., Li, D. et al. The unique gut microbiome of giant pandas involved in protein metabolism contributes to the host’s dietary adaption to bamboo. Microbiome 11, 180 (2023). https://doi.org/10.1186/s40168-023-01603-0
DD-6	Captive	Dujiangyan, China	Female	150	69664963	20899488900	NCBI/SRA	SRR21291525	Deng, F., Wang, C., Li, D. et al. The unique gut microbiome of giant pandas involved in protein metabolism contributes to the host’s dietary adaption to bamboo. Microbiome 11, 180 (2023). https://doi.org/10.1186/s40168-023-01603-0
DD-7	Captive	Dujiangyan, China	Female	150	85800657	25740197100	NCBI/SRA	SRR21291524	Deng, F., Wang, C., Li, D. et al. The unique gut microbiome of giant pandas involved in protein metabolism contributes to the host’s dietary adaption to bamboo. Microbiome 11, 180 (2023). https://doi.org/10.1186/s40168-023-01603-0
DD-8	Captive	Dujiangyan, China	Female	150	107680392	32304117600	NCBI/SRA	SRR21291516	Deng, F., Wang, C., Li, D. et al. The unique gut microbiome of giant pandas involved in protein metabolism contributes to the host’s dietary adaption to bamboo. Microbiome 11, 180 (2023). https://doi.org/10.1186/s40168-023-01603-0
DD-9	Captive	Dujiangyan, China	Male	150	80010565	24003169500	NCBI/SRA	SRR21291523	Deng, F., Wang, C., Li, D. et al. The unique gut microbiome of giant pandas involved in protein metabolism contributes to the host’s dietary adaption to bamboo. Microbiome 11, 180 (2023). https://doi.org/10.1186/s40168-023-01603-0
DG-1	Captive	Dujiangyan, China	Female	150	106645933	31993779900	NCBI/SRA	SRR21291522	Deng, F., Wang, C., Li, D. et al. The unique gut microbiome of giant pandas involved in protein metabolism contributes to the host’s dietary adaption to bamboo. Microbiome 11, 180 (2023). https://doi.org/10.1186/s40168-023-01603-0
DG-2	Captive	Dujiangyan, China	Male	150	69946604	20983981200	NCBI/SRA	SRR21291521	Deng, F., Wang, C., Li, D. et al. The unique gut microbiome of giant pandas involved in protein metabolism contributes to the host’s dietary adaption to bamboo. Microbiome 11, 180 (2023). https://doi.org/10.1186/s40168-023-01603-0
DG-3	Captive	Dujiangyan, China	Male	150	103764943	31129482900	NCBI/SRA	SRR21291519	Deng, F., Wang, C., Li, D. et al. The unique gut microbiome of giant pandas involved in protein metabolism contributes to the host’s dietary adaption to bamboo. Microbiome 11, 180 (2023). https://doi.org/10.1186/s40168-023-01603-0
DG-4	Captive	Dujiangyan, China	Male	150	102376492	30712947600	NCBI/SRA	SRR21291518	Deng, F., Wang, C., Li, D. et al. The unique gut microbiome of giant pandas involved in protein metabolism contributes to the host’s dietary adaption to bamboo. Microbiome 11, 180 (2023). https://doi.org/10.1186/s40168-023-01603-0
DG-5	Captive	Dujiangyan, China	Female	150	110134695	33040408500	NCBI/SRA	SRR21291517	Deng, F., Wang, C., Li, D. et al. The unique gut microbiome of giant pandas involved in protein metabolism contributes to the host’s dietary adaption to bamboo. Microbiome 11, 180 (2023). https://doi.org/10.1186/s40168-023-01603-0
DG-6	Captive	Dujiangyan, China	Male	150	67125806	20137741800	NCBI/SRA	SRR21291515	Deng, F., Wang, C., Li, D. et al. The unique gut microbiome of giant pandas involved in protein metabolism contributes to the host’s dietary adaption to bamboo. Microbiome 11, 180 (2023). https://doi.org/10.1186/s40168-023-01603-0
DJ-1	Captive	Dujiangyan, China	Female	150	103092166	30927649800	NCBI/SRA	SRR21291514	Deng, F., Wang, C., Li, D. et al. The unique gut microbiome of giant pandas involved in protein metabolism contributes to the host’s dietary adaption to bamboo. Microbiome 11, 180 (2023). https://doi.org/10.1186/s40168-023-01603-0
DJ-2	Captive	Dujiangyan, China	Male	150	111271028	33381308400	NCBI/SRA	SRR21291513	Deng, F., Wang, C., Li, D. et al. The unique gut microbiome of giant pandas involved in protein metabolism contributes to the host’s dietary adaption to bamboo. Microbiome 11, 180 (2023). https://doi.org/10.1186/s40168-023-01603-0
DJ-3	Captive	Dujiangyan, China	Female	150	85829533	25748859900	NCBI/SRA	SRR21291512	Deng, F., Wang, C., Li, D. et al. The unique gut microbiome of giant pandas involved in protein metabolism contributes to the host’s dietary adaption to bamboo. Microbiome 11, 180 (2023). https://doi.org/10.1186/s40168-023-01603-0
DJ-4	Captive	Dujiangyan, China	Male	150	100374185	30112255500	NCBI/SRA	SRR21291511	Deng, F., Wang, C., Li, D. et al. The unique gut microbiome of giant pandas involved in protein metabolism contributes to the host’s dietary adaption to bamboo. Microbiome 11, 180 (2023). https://doi.org/10.1186/s40168-023-01603-0
DJ-5	Captive	Dujiangyan, China	Male	150	111527041	33458112300	NCBI/SRA	SRR21291510	Deng, F., Wang, C., Li, D. et al. The unique gut microbiome of giant pandas involved in protein metabolism contributes to the host’s dietary adaption to bamboo. Microbiome 11, 180 (2023). https://doi.org/10.1186/s40168-023-01603-0
DJ-6	Captive	Dujiangyan, China	Female	150	103514515	31054354500	NCBI/SRA	SRR21291508	Deng, F., Wang, C., Li, D. et al. The unique gut microbiome of giant pandas involved in protein metabolism contributes to the host’s dietary adaption to bamboo. Microbiome 11, 180 (2023). https://doi.org/10.1186/s40168-023-01603-0
DJ-7	Captive	Dujiangyan, China	Male	150	109228707	32768612100	NCBI/SRA	SRR21291502	Deng, F., Wang, C., Li, D. et al. The unique gut microbiome of giant pandas involved in protein metabolism contributes to the host’s dietary adaption to bamboo. Microbiome 11, 180 (2023). https://doi.org/10.1186/s40168-023-01603-0
DP-1	Captive	Dujiangyan, China	Female	150	75444206	22633261800	NCBI/SRA	SRR21291507	Deng, F., Wang, C., Li, D. et al. The unique gut microbiome of giant pandas involved in protein metabolism contributes to the host’s dietary adaption to bamboo. Microbiome 11, 180 (2023). https://doi.org/10.1186/s40168-023-01603-0
DP-2	Captive	Dujiangyan, China	Female	150	73876642	22162992600	NCBI/SRA	SRR21291506	Deng, F., Wang, C., Li, D. et al. The unique gut microbiome of giant pandas involved in protein metabolism contributes to the host’s dietary adaption to bamboo. Microbiome 11, 180 (2023). https://doi.org/10.1186/s40168-023-01603-0
DP-3	Captive	Dujiangyan, China	Female	150	77093327	23127998100	NCBI/SRA	SRR21291505	Deng, F., Wang, C., Li, D. et al. The unique gut microbiome of giant pandas involved in protein metabolism contributes to the host’s dietary adaption to bamboo. Microbiome 11, 180 (2023). https://doi.org/10.1186/s40168-023-01603-0
DP-4	Captive	Dujiangyan, China	Female	150	72973326	21891997800	NCBI/SRA	SRR21291504	Deng, F., Wang, C., Li, D. et al. The unique gut microbiome of giant pandas involved in protein metabolism contributes to the host’s dietary adaption to bamboo. Microbiome 11, 180 (2023). https://doi.org/10.1186/s40168-023-01603-0
DP-5	Captive	Dujiangyan, China	Male	150	75102820	22530846000	NCBI/SRA	SRR21291503	Deng, F., Wang, C., Li, D. et al. The unique gut microbiome of giant pandas involved in protein metabolism contributes to the host’s dietary adaption to bamboo. Microbiome 11, 180 (2023). https://doi.org/10.1186/s40168-023-01603-0
DS-1	Captive	Dujiangyan, China	Male	150	66945332	20083599600	NCBI/SRA	SRR21291501	Deng, F., Wang, C., Li, D. et al. The unique gut microbiome of giant pandas involved in protein metabolism contributes to the host’s dietary adaption to bamboo. Microbiome 11, 180 (2023). https://doi.org/10.1186/s40168-023-01603-0
DS-2	Captive	Dujiangyan, China	Male	150	70067707	21020312100	NCBI/SRA	SRR21291500	Deng, F., Wang, C., Li, D. et al. The unique gut microbiome of giant pandas involved in protein metabolism contributes to the host’s dietary adaption to bamboo. Microbiome 11, 180 (2023). https://doi.org/10.1186/s40168-023-01603-0
DS-3	Captive	Dujiangyan, China	Female	150	70442364	21132709200	NCBI/SRA	SRR21291499	Deng, F., Wang, C., Li, D. et al. The unique gut microbiome of giant pandas involved in protein metabolism contributes to the host’s dietary adaption to bamboo. Microbiome 11, 180 (2023). https://doi.org/10.1186/s40168-023-01603-0
DS-4	Captive	Dujiangyan, China	Female	150	78492172	23547651600	NCBI/SRA	SRR21291497	Deng, F., Wang, C., Li, D. et al. The unique gut microbiome of giant pandas involved in protein metabolism contributes to the host’s dietary adaption to bamboo. Microbiome 11, 180 (2023). https://doi.org/10.1186/s40168-023-01603-0
DS-5	Captive	Dujiangyan, China	Female	150	68907097	20672129100	NCBI/SRA	SRR21291496	Deng, F., Wang, C., Li, D. et al. The unique gut microbiome of giant pandas involved in protein metabolism contributes to the host’s dietary adaption to bamboo. Microbiome 11, 180 (2023). https://doi.org/10.1186/s40168-023-01603-0
DS-6	Captive	Dujiangyan, China	Female	150	71326858	21398057400	NCBI/SRA	SRR21291495	Deng, F., Wang, C., Li, D. et al. The unique gut microbiome of giant pandas involved in protein metabolism contributes to the host’s dietary adaption to bamboo. Microbiome 11, 180 (2023). https://doi.org/10.1186/s40168-023-01603-0
DS-7	Captive	Dujiangyan, China	Female	150	69151454	20745436200	NCBI/SRA	SRR21291494	Deng, F., Wang, C., Li, D. et al. The unique gut microbiome of giant pandas involved in protein metabolism contributes to the host’s dietary adaption to bamboo. Microbiome 11, 180 (2023). https://doi.org/10.1186/s40168-023-01603-0
WY112	Wild	Wolong Nature Reserve (China)	Miss	150	102395287	30718586100	NCBI/SRA	SRR21291453	Deng, F., Wang, C., Li, D. et al. The unique gut microbiome of giant pandas involved in protein metabolism contributes to the host’s dietary adaption to bamboo. Microbiome 11, 180 (2023). https://doi.org/10.1186/s40168-023-01603-0
WY113	Wild	Wolong Nature Reserve (China)	Miss	150	96649301	28994790300	NCBI/SRA	SRR21291452	Deng, F., Wang, C., Li, D. et al. The unique gut microbiome of giant pandas involved in protein metabolism contributes to the host’s dietary adaption to bamboo. Microbiome 11, 180 (2023). https://doi.org/10.1186/s40168-023-01603-0
WY115	Wild	Wolong Nature Reserve (China)	Miss	150	103728975	31118692500	NCBI/SRA	SRR21291451	Deng, F., Wang, C., Li, D. et al. The unique gut microbiome of giant pandas involved in protein metabolism contributes to the host’s dietary adaption to bamboo. Microbiome 11, 180 (2023). https://doi.org/10.1186/s40168-023-01603-0
WY116	Wild	Wolong Nature Reserve (China)	Miss	150	102394790	30718437000	NCBI/SRA	SRR21291450	Deng, F., Wang, C., Li, D. et al. The unique gut microbiome of giant pandas involved in protein metabolism contributes to the host’s dietary adaption to bamboo. Microbiome 11, 180 (2023). https://doi.org/10.1186/s40168-023-01603-0
WY118	Wild	Wolong Nature Reserve (China)	Miss	150	104707959	31412387700	NCBI/SRA	SRR21291449	Deng, F., Wang, C., Li, D. et al. The unique gut microbiome of giant pandas involved in protein metabolism contributes to the host’s dietary adaption to bamboo. Microbiome 11, 180 (2023). https://doi.org/10.1186/s40168-023-01603-0
WY120	Wild	Wolong Nature Reserve (China)	Miss	150	118740778	35622233400	NCBI/SRA	SRR21291448	Deng, F., Wang, C., Li, D. et al. The unique gut microbiome of giant pandas involved in protein metabolism contributes to the host’s dietary adaption to bamboo. Microbiome 11, 180 (2023). https://doi.org/10.1186/s40168-023-01603-0
WY135	Wild	Wolong Nature Reserve (China)	Miss	150	96558799	28967639700	NCBI/SRA	SRR21291447	Deng, F., Wang, C., Li, D. et al. The unique gut microbiome of giant pandas involved in protein metabolism contributes to the host’s dietary adaption to bamboo. Microbiome 11, 180 (2023). https://doi.org/10.1186/s40168-023-01603-0
WY137	Wild	Wolong Nature Reserve (China)	Miss	150	101824240	30547272000	NCBI/SRA	SRR21291446	Deng, F., Wang, C., Li, D. et al. The unique gut microbiome of giant pandas involved in protein metabolism contributes to the host’s dietary adaption to bamboo. Microbiome 11, 180 (2023). https://doi.org/10.1186/s40168-023-01603-0

## Sheet: Table S5
Table S5. Genomic characteristics and taxonomic classification of all isolated bacterial strains
GenomeID	Sample of origin	Culture medium	Culture conditions	Completeness	Contamination	Coding_Density	Contig_N50	Average_Gene_Length	Genome_Size	GC_Content	Total_Coding_Sequences	Total_Contigs	Max_Contig_Length	Taxonomy
GPISO0001.fasta	Feces	Bifidobacterium Medium	37 °C, anaerobic	100	0.52	0.837	204092	292.297	3398384	0.44	3249	90	421776	d__Bacteria;p__Bacillota;c__Bacilli;o__Lactobacillales;f__Lactobacillaceae;g__Lactiplantibacillus;s__Lactiplantibacillus plantarum
GPISO0002.fasta	Feces	FAB	37 °C, anaerobic	100	0.52	0.836	202963	291.902	3400159	0.44	3251	102	422209	d__Bacteria;p__Bacillota;c__Bacilli;o__Lactobacillales;f__Lactobacillaceae;g__Lactiplantibacillus;s__Lactiplantibacillus plantarum
GPISO0003.fasta	Ileum contents	FAB	37 °C, anaerobic	100	0.02	0.835	166047	300.248	2444220	0.32	2270	131	283392	d__Bacteria;p__Bacillota;c__Bacilli;o__Staphylococcales;f__Staphylococcaceae;g__Staphylococcus;s__Staphylococcus epidermidis
GPISO0004.fasta	Feces	BHI	37 °C, aerobic	100	0.02	0.874	1782706	297.553	1782706	0.41	1749	1	1782706	d__Bacteria;p__Bacillota;c__Bacilli;o__Lactobacillales;f__Streptococcaceae;g__Streptococcus;s__Streptococcus faecavium
GPISO0005.fasta	Feces	BHI	37 °C, anaerobic	100	0	0.881	37519	292.729	1685647	0.41	1695	164	87568	d__Bacteria;p__Bacillota;c__Bacilli;o__Lactobacillales;f__Streptococcaceae;g__Streptococcus;s__Streptococcus faecavium
GPISO0006.fasta	Feces	Brucella Broth	37 °C, aerobic	99.99	0.12	0.871	162805	284.813	1774516	0.37	1812	64	476669	d__Bacteria;p__Bacillota;c__Bacilli;o__Lactobacillales;f__Streptococcaceae;g__Streptococcus;s__Streptococcus lutetiensis
GPISO0007.fasta	Jejunum contents	YCFA	37 °C, anaerobic	99.99	0.09	0.869	112180	280.278	1774006	0.38	1837	102	285070	d__Bacteria;p__Bacillota;c__Bacilli;o__Lactobacillales;f__Streptococcaceae;g__Streptococcus;s__Streptococcus lutetiensis
GPISO0008.fasta	Duodenum contents	RCM	37 °C, anaerobic	99.99	0.19	0.86	1121611	295.692	2042257	0.37	1982	26	1121611	d__Bacteria;p__Bacillota;c__Bacilli;o__Lactobacillales;f__Streptococcaceae;g__Streptococcus;s__Streptococcus pasteurianus
GPISO0009.fasta	Jejunum contents	Bifidobacterium Medium	37 °C, anaerobic	99.99	0.17	0.859	148991	293.096	2040648	0.37	1997	51	318759	d__Bacteria;p__Bacillota;c__Bacilli;o__Lactobacillales;f__Streptococcaceae;g__Streptococcus;s__Streptococcus pasteurianus
GPISO0010.fasta	Feces	Brucella Broth	37 °C, anaerobic	100	0.1	0.859	181734	290.077	2180266	0.37	2155	97	341082	d__Bacteria;p__Bacillota;c__Bacilli;o__Lactobacillales;f__Streptococcaceae;g__Streptococcus;s__Streptococcus pasteurianus
GPISO0011.fasta	Feces	MRS	37 °C, anaerobic	100	0.1	0.859	181734	290.187	2180343	0.37	2154	98	341082	d__Bacteria;p__Bacillota;c__Bacilli;o__Lactobacillales;f__Streptococcaceae;g__Streptococcus;s__Streptococcus pasteurianus
GPISO0012.fasta	Ileum contents	RCM	37 °C, anaerobic	100	0.01	0.857	74808	285.734	2213366	0.4	2217	107	224437	d__Bacteria;p__Bacillota;c__Bacilli;o__Lactobacillales;f__Streptococcaceae;g__Streptococcus;s__Streptococcus caballi
GPISO0013.fasta	Ileum contents	YCFA	37 °C, anaerobic	99.46	0.96	0.861	89691	291.12	4321867	0.39	4267	232	183455	d__Bacteria;p__Bacillota;c__Bacilli;o__Lactobacillales;f__Enterococcaceae;g__Enterococcus_A;s__Enterococcus_A avium
GPISO0014.fasta	Feces	MRS	37 °C, anaerobic	100	2.58	0.874	555119	302.455	3963130	0.42	3822	40	1041333	d__Bacteria;p__Bacillota;c__Bacilli;o__Lactobacillales;f__Enterococcaceae;g__Enterococcus_A;s__Enterococcus_A gilvus
GPISO0015.fasta	Feces	BHI	37 °C, aerobic	100	0.57	0.874	348205	314.373	3709982	0.42	3442	51	595489	d__Bacteria;p__Bacillota;c__Bacilli;o__Lactobacillales;f__Enterococcaceae;g__Enterococcus_D;s__Enterococcus_D casseliflavus
GPISO0016.fasta	Rectum contents	BHI	37 °C, anaerobic	100	0.21	0.878	382523	310.294	3845774	0.42	3635	56	709650	d__Bacteria;p__Bacillota;c__Bacilli;o__Lactobacillales;f__Enterococcaceae;g__Enterococcus_D;s__Enterococcus_D casseliflavus_A
GPISO0017.fasta	Feces	Schaedler Broth	37 °C, anaerobic	100	0.81	0.873	304138	305.9	3466623	0.43	3303	61	469674	d__Bacteria;p__Bacillota;c__Bacilli;o__Lactobacillales;f__Enterococcaceae;g__Enterococcus_D;s__Enterococcus_D casseliflavus
GPISO0018.fasta	Feces	MRS	37 °C, anaerobic	100	0.24	0.868	475936	299.48	3198975	0.41	3097	121	808030	d__Bacteria;p__Bacillota;c__Bacilli;o__Lactobacillales;f__Enterococcaceae;g__Enterococcus_D;s__Enterococcus_D gallinarum
GPISO0019.fasta	Feces	LB	37 °C, aerobic	100	0.98	0.877	2785387	318.478	2804769	0.38	2577	2	2785387	d__Bacteria;p__Bacillota;c__Bacilli;o__Lactobacillales;f__Enterococcaceae;g__Enterococcus;s__Enterococcus faecalis
GPISO0020.fasta	Ileum contents	FAB	37 °C, anaerobic	100	0.2	0.877	377088	306.33	3054339	0.37	2920	46	689963	d__Bacteria;p__Bacillota;c__Bacilli;o__Lactobacillales;f__Enterococcaceae;g__Enterococcus;s__Enterococcus faecalis
GPISO0021.fasta	Feces	WCAB	37 °C, anaerobic	100	0.16	0.877	487148	314.947	2808302	0.38	2610	55	961767	d__Bacteria;p__Bacillota;c__Bacilli;o__Lactobacillales;f__Enterococcaceae;g__Enterococcus;s__Enterococcus faecalis
GPISO0022.fasta	Feces	GAM	37 °C, aerobic	99.99	0.91	0.871	122378	301.396	2504530	0.45	2416	97	268416	d__Bacteria;p__Bacillota;c__Bacilli;o__Lactobacillales;f__Lactobacillaceae;g__Weissella;s__Weissella cibaria
GPISO0023.fasta	Ileum contents	RCM	37 °C, anaerobic	100	0.1	0.835	543667	312.159	2858453	0.37	2553	65	705346	d__Bacteria;p__Bacillota;c__Bacilli;o__Lactobacillales;f__Enterococcaceae;g__Enterococcus_B;s__Enterococcus_B hirae
GPISO0024.fasta	Feces	BHI	37 °C, aerobic	100	0.32	0.832	141439	294.267	2793816	0.37	2636	151	425912	d__Bacteria;p__Bacillota;c__Bacilli;o__Lactobacillales;f__Enterococcaceae;g__Enterococcus_B;s__Enterococcus_B hirae
GPISO0025.fasta	Feces	WCAB	37 °C, anaerobic	100	0.22	0.833	92720	298.141	2681387	0.37	2501	130	301635	d__Bacteria;p__Bacillota;c__Bacilli;o__Lactobacillales;f__Enterococcaceae;g__Enterococcus_B;s__Enterococcus_B hirae
GPISO0026.fasta	Feces	GAM	37 °C, anaerobic	100	0.13	0.836	210644	305.224	2909914	0.38	2662	125	427146	d__Bacteria;p__Bacillota;c__Bacilli;o__Lactobacillales;f__Enterococcaceae;g__Enterococcus_B;s__Enterococcus_B durans
GPISO0027.fasta	Feces	Anaerobic Broth	37 °C, anaerobic	100	0.39	0.849	59548	291.166	2628966	0.38	2558	178	220166	d__Bacteria;p__Bacillota;c__Bacilli;o__Lactobacillales;f__Enterococcaceae;g__Enterococcus_B;s__Enterococcus_B faecium
GPISO0028.fasta	Feces	MRS	37 °C, aerobic	100	0	0.896	203189	300.644	2592404	0.37	2579	149	629772	d__Bacteria;p__Bacillota;c__Bacilli;o__Lactobacillales;f__Enterococcaceae;g__Enterococcus_G;s__Enterococcus_G sulfureus
GPISO0029.fasta	Duodenum contents	FAB	37 °C, anaerobic	100	1.3	0.87	1877732	295.044	3558547	0.28	3499	191	1877732	d__Bacteria;p__Bacillota_A;c__Clostridia;o__Peptostreptococcales;f__Peptostreptococcaceae;g__Paraclostridium;s__Paraclostridium dentum
GPISO0030.fasta	Ileum contents	RCM	37 °C, anaerobic	100	1.3	0.869	614566	294.862	3558727	0.28	3501	193	1315779	d__Bacteria;p__Bacillota_A;c__Clostridia;o__Peptostreptococcales;f__Peptostreptococcaceae;g__Paraclostridium;s__Paraclostridium dentum
GPISO0031.fasta	Feces	LB	37 °C, anaerobic	99.99	2.15	0.87	280020	298.186	3586662	0.28	3491	174	876323	d__Bacteria;p__Bacillota_A;c__Clostridia;o__Peptostreptococcales;f__Peptostreptococcaceae;g__Paraclostridium;s__Paraclostridium dentum
GPISO0032.fasta	Feces	Schaedler Broth	37 °C, anaerobic	100	0.97	0.866	838246	296.517	3480045	0.28	3390	163	1319485	d__Bacteria;p__Bacillota_A;c__Clostridia;o__Peptostreptococcales;f__Peptostreptococcaceae;g__Paraclostridium;s__Paraclostridium dentum
GPISO0033.fasta	Ileum contents	Bifidobacterium Medium	37 °C, anaerobic	100	1.39	0.86	374279	289.801	3543367	0.27	3507	302	911039	d__Bacteria;p__Bacillota_A;c__Clostridia;o__Peptostreptococcales;f__Peptostreptococcaceae;g__Paraclostridium;s__Paraclostridium sordellii
GPISO0034.fasta	Feces	MRS	37 °C, anaerobic	99.99	0.01	0.876	2378295	307.461	3084235	0.28	2933	81	2378295	d__Bacteria;p__Bacillota_A;c__Clostridia;o__Clostridiales;f__Clostridiaceae;g__Clostridium;s__Clostridium baratii
GPISO0035.fasta	Feces	BHI	37 °C, anaerobic	99.99	0.21	0.835	86216	301.661	3328834	0.28	3073	167	433555	d__Bacteria;p__Bacillota_A;c__Clostridia;o__Clostridiales;f__Clostridiaceae;g__Sarcina;s__Sarcina perfringens
GPISO0036.fasta	Ileum contents	Bifidobacterium Medium	37 °C, anaerobic	99.91	0.65	0.856	189066	314.278	3435399	0.28	3122	145	608680	d__Bacteria;p__Bacillota_A;c__Clostridia;o__Clostridiales;f__Clostridiaceae;g__Clostridium;s__Clostridium sp026168755
GPISO0037.fasta	Feces	BHI	37 °C, anaerobic	99.97	1.1	0.859	147134	313.69	3502377	0.28	3200	168	425297	d__Bacteria;p__Bacillota_A;c__Clostridia;o__Clostridiales;f__Clostridiaceae;g__Clostridium;s__Clostridium sp026168755
GPISO0038.fasta	Ileum contents	RCM	37 °C, anaerobic	100	0.61	0.876	95858	307.817	3539903	0.3	3363	171	234319	d__Bacteria;p__Bacillota_A;c__Clostridia;o__Clostridiales;f__Clostridiaceae;g__Clostridium;s__Clostridium sp027692445
GPISO0039.fasta	Feces	BHI	37 °C, aerobic	99.99	1.5	0.878	223562	314.08	2214506	0.45	2066	63	401819	d__Bacteria;p__Bacillota;c__Bacilli;o__Lactobacillales;f__Lactobacillaceae;g__Weissella;s__Weissella confusa
GPISO0040.fasta	Colon contents	RCM	37 °C, anaerobic	99.99	3.62	0.85	20016	295.839	3856407	0.28	3699	495	88636	d__Bacteria;p__Bacillota_A;c__Clostridia;o__Clostridiales;f__Clostridiaceae;g__Clostridium;s__Clostridium tertium
GPISO0041.fasta	Ileum contents	FAB	37 °C, anaerobic	100	1.22	0.848	311270	314.485	4597661	0.29	4137	157	561238	d__Bacteria;p__Bacillota_A;c__Clostridia;o__Clostridiales;f__Clostridiaceae;g__Clostridium;s__Clostridium butyricum
GPISO0042.fasta	Feces	Anaerobic Broth	37 °C, anaerobic	99.69	1.29	0.812	223260	292.583	3914228	0.28	3625	139	462970	d__Bacteria;p__Bacillota_A;c__Clostridia;o__Clostridiales;f__Clostridiaceae;g__Clostridium_J;s__Clostridium_J faecium
GPISO0043.fasta	Feces	NA	37 °C, aerobic	100	0.29	0.878	132192	310.324	4754878	0.51	4491	163	325583	d__Bacteria;p__Pseudomonadota;c__Gammaproteobacteria;o__Enterobacterales;f__Enterobacteriaceae;g__Escherichia;s__Escherichia coli
GPISO0044.fasta	Feces	NA	37 °C, aerobic	100	0.37	0.885	210280	317.996	5077116	0.5	4718	165	682680	d__Bacteria;p__Pseudomonadota;c__Gammaproteobacteria;o__Enterobacterales;f__Enterobacteriaceae;g__Escherichia;s__Escherichia coli
GPISO0045.fasta	Feces	NA	37 °C, aerobic	100	0.29	0.878	132291	312.595	4755649	0.51	4461	101	326153	d__Bacteria;p__Pseudomonadota;c__Gammaproteobacteria;o__Enterobacterales;f__Enterobacteriaceae;g__Escherichia;s__Escherichia coli
GPISO0046.fasta	Feces	NA	37 °C, aerobic	100	0.18	0.884	279599	315.295	5018404	0.5	4699	157	502149	d__Bacteria;p__Pseudomonadota;c__Gammaproteobacteria;o__Enterobacterales;f__Enterobacteriaceae;g__Escherichia;s__Escherichia coli
GPISO0047.fasta	Feces	Anaerobic Broth	37 °C, anaerobic	100	0.13	0.876	101354	309.19	4673875	0.51	4419	226	306099	d__Bacteria;p__Pseudomonadota;c__Gammaproteobacteria;o__Enterobacterales;f__Enterobacteriaceae;g__Escherichia;s__Escherichia coli
GPISO0048.fasta	Feces	NB	37 °C, anaerobic	100	0.51	0.882	151876	311.098	4792590	0.51	4535	166	292344	d__Bacteria;p__Pseudomonadota;c__Gammaproteobacteria;o__Enterobacterales;f__Enterobacteriaceae;g__Escherichia;s__Escherichia coli
GPISO0049.fasta	Feces	NB	37 °C, anaerobic	100	0.11	0.881	142999	311.678	4792286	0.51	4525	161	292358	d__Bacteria;p__Pseudomonadota;c__Gammaproteobacteria;o__Enterobacterales;f__Enterobacteriaceae;g__Escherichia;s__Escherichia coli
GPISO0050.fasta	Feces	LB	37 °C, anaerobic	100	0.26	0.88	120805	311.504	4776963	0.51	4504	165	236957	d__Bacteria;p__Pseudomonadota;c__Gammaproteobacteria;o__Enterobacterales;f__Enterobacteriaceae;g__Escherichia;s__Escherichia coli
GPISO0051.fasta	Feces	MRS	37 °C, anaerobic	100	0.18	0.877	64696	305.351	4647336	0.51	4457	343	147901	d__Bacteria;p__Pseudomonadota;c__Gammaproteobacteria;o__Enterobacterales;f__Enterobacteriaceae;g__Escherichia;s__Escherichia coli
GPISO0052.fasta	Feces	Anaerobic Broth	37 °C, anaerobic	100	0.04	0.88	721768	320.22	4554225	0.5	4180	78	825330	d__Bacteria;p__Pseudomonadota;c__Gammaproteobacteria;o__Enterobacterales;f__Enterobacteriaceae;g__Escherichia;s__Escherichia ruysiae
GPISO0053.fasta	Feces	NA	37 °C, aerobic	100	0.39	0.879	221883	305.023	5191656	0.5	4999	196	540633	d__Bacteria;p__Pseudomonadota;c__Gammaproteobacteria;o__Enterobacterales;f__Enterobacteriaceae;g__Escherichia;s__Escherichia marmotae
GPISO0054.fasta	Ileum contents	PYG	37 °C, anaerobic	100	0.27	0.885	484579	309.741	5113341	0.52	4881	130	878673	d__Bacteria;p__Pseudomonadota;c__Gammaproteobacteria;o__Enterobacterales;f__Enterobacteriaceae;g__Citrobacter;s__Citrobacter freundii
GPISO0055.fasta	Feces	BHI	37 °C, aerobic	100	0.85	0.871	368914	313.347	5067611	0.56	4702	96	1335650	d__Bacteria;p__Pseudomonadota;c__Gammaproteobacteria;o__Enterobacterales;f__Enterobacteriaceae;g__Klebsiella;s__Klebsiella electrica
GPISO0056.fasta	Feces	BHI	37 °C, anaerobic	100	0.09	0.878	291736	314.397	5167207	0.57	4817	180	958637	d__Bacteria;p__Pseudomonadota;c__Gammaproteobacteria;o__Enterobacterales;f__Enterobacteriaceae;g__Klebsiella;s__Klebsiella pneumoniae
GPISO0057.fasta	Duodenum contents	FAB	37 °C, anaerobic	100	0.02	0.897	450767	321.297	4686242	0.55	4368	94	1477793	d__Bacteria;p__Pseudomonadota;c__Gammaproteobacteria;o__Enterobacterales;f__Enterobacteriaceae;g__Enterobacter;s__Enterobacter hormaechei_C
GPISO0058.fasta	Duodenum contents	Bifidobacterium Medium	37 °C, anaerobic	100	0.02	0.897	450647	321.23	4685654	0.55	4369	96	1474583	d__Bacteria;p__Pseudomonadota;c__Gammaproteobacteria;o__Enterobacterales;f__Enterobacteriaceae;g__Enterobacter;s__Enterobacter hormaechei_C
GPISO0059.fasta	Ileum contents	YCFA	37 °C, anaerobic	100	0.02	0.897	450767	321.227	4685534	0.55	4369	92	1477693	d__Bacteria;p__Pseudomonadota;c__Gammaproteobacteria;o__Enterobacterales;f__Enterobacteriaceae;g__Enterobacter;s__Enterobacter hormaechei_C
GPISO0060.fasta	Jejunum contents	Bifidobacterium Medium	37 °C, anaerobic	100	0.02	0.897	476842	321.18	4685300	0.55	4370	91	1477693	d__Bacteria;p__Pseudomonadota;c__Gammaproteobacteria;o__Enterobacterales;f__Enterobacteriaceae;g__Enterobacter;s__Enterobacter hormaechei_C
GPISO0061.fasta	Jejunum contents	Bifidobacterium Medium	37 °C, anaerobic	100	0.02	0.897	993631	321.264	4685804	0.55	4369	89	1445912	d__Bacteria;p__Pseudomonadota;c__Gammaproteobacteria;o__Enterobacterales;f__Enterobacteriaceae;g__Enterobacter;s__Enterobacter hormaechei_C
GPISO0062.fasta	Jejunum contents	RCM	37 °C, anaerobic	100	0.02	0.897	2440414	320.967	4683785	0.55	4370	87	2440414	d__Bacteria;p__Pseudomonadota;c__Gammaproteobacteria;o__Enterobacterales;f__Enterobacteriaceae;g__Enterobacter;s__Enterobacter hormaechei_C
GPISO0063.fasta	Feces	Bifidobacterium Medium	37 °C, anaerobic	100	0.79	0.875	605352	300.549	1984651	0.38	1928	75	627914	d__Bacteria;p__Bacillota;c__Bacilli;o__Lactobacillales;f__Lactobacillaceae;g__Weissella;s__Weissella paramesenteroides
GPISO0064.fasta	Ileum contents	RCM	37 °C, anaerobic	100	0.13	0.887	194606	315.276	4933168	0.56	4634	138	837532	d__Bacteria;p__Pseudomonadota;c__Gammaproteobacteria;o__Enterobacterales;f__Enterobacteriaceae;g__Enterobacter;s__Enterobacter asburiae_B
GPISO0065.fasta	Feces	GAM	37 °C, aerobic	100	0	0.882	290408	316.028	4934582	0.56	4597	114	1468677	d__Bacteria;p__Pseudomonadota;c__Gammaproteobacteria;o__Enterobacterales;f__Enterobacteriaceae;g__Leclercia;s__Leclercia adecarboxylata
GPISO0066.fasta	Feces	Brucella Broth	37 °C, anaerobic	100	0.01	0.891	228566	324.259	4992147	0.55	4582	101	1277582	d__Bacteria;p__Pseudomonadota;c__Gammaproteobacteria;o__Enterobacterales;f__Enterobacteriaceae;g__Kluyvera;s__Kluyvera georgiana_A
GPISO0067.fasta	Feces	BHI	37 °C, aerobic	100	0.12	0.87	513898	318.382	5657123	0.54	5161	130	1097633	d__Bacteria;p__Pseudomonadota;c__Gammaproteobacteria;o__Enterobacterales;f__Enterobacteriaceae;g__Serratia_A;s__Serratia_A fonticola_B
GPISO0068.fasta	Jejunum contents	FAB	37 °C, anaerobic	100	0.93	0.86	339836	313.323	4857065	0.49	4452	127	1320118	d__Bacteria;p__Pseudomonadota;c__Gammaproteobacteria;o__Enterobacterales;f__Enterobacteriaceae;g__Hafnia;s__Hafnia protea
GPISO0069.fasta	Feces	EEB	37 °C, aerobic	100	0.17	0.875	431895	311.329	3858823	0.51	3619	88	834934	d__Bacteria;p__Pseudomonadota;c__Gammaproteobacteria;o__Enterobacterales;f__Enterobacteriaceae;g__Morganella;s__Morganella morganii
GPISO0070.fasta	Ileum contents	FAB	37 °C, anaerobic	100	0.01	0.849	693624	277.64	5218601	0.36	5325	169	1233137	d__Bacteria;p__Bacillota;c__Bacilli;o__Bacillales;f__Bacillaceae_G;g__Bacillus_A;s__Bacillus_A luti
GPISO0071.fasta	Feces	Brucella Broth	37 °C, anaerobic	100	0.01	0.843	764733	277.105	5388499	0.35	5470	150	1233596	d__Bacteria;p__Bacillota;c__Bacilli;o__Bacillales;f__Bacillaceae_G;g__Bacillus_A;s__Bacillus_A luti
GPISO0072.fasta	Ileum contents	FAB	37 °C, anaerobic	100	0.01	0.844	209183	274.459	5437329	0.35	5583	269	589635	d__Bacteria;p__Bacillota;c__Bacilli;o__Bacillales;f__Bacillaceae_G;g__Bacillus_A;s__Bacillus_A paranthracis
GPISO0073.fasta	Feces	LB	37 °C, anaerobic	100	0.14	0.834	211850	270.714	5659307	0.35	5817	288	1131255	d__Bacteria;p__Bacillota;c__Bacilli;o__Bacillales;f__Bacillaceae_G;g__Bacillus_A;s__Bacillus_A cereus
GPISO0074.fasta	Jejunum contents	FAB	37 °C, anaerobic	100	2.86	0.886	162568	306.469	3411982	0.31	3295	77	414232	d__Bacteria;p__Bacillota_I;c__Bacilli_A;o__Erysipelotrichales;f__Coprobacillaceae;g__Thomasclavelia;s__Thomasclavelia ramosa
GPISO0075.fasta	Jejunum contents	RCM	37 °C, anaerobic	100	3.18	0.886	173310	312.861	3216104	0.31	3040	65	400087	d__Bacteria;p__Bacillota_I;c__Bacilli_A;o__Erysipelotrichales;f__Coprobacillaceae;g__Thomasclavelia;s__Thomasclavelia ramosa
GPISO0076.fasta	Feces	BHI	37 °C, aerobic	99.98	0.25	0.892	1707674	310.54	1707674	0.43	1638	1	1707674	d__Bacteria;p__Bacillota;c__Bacilli;o__Lactobacillales;f__Lactobacillaceae;g__Leuconostoc;s__Leuconostoc lactis
GPISO0077.fasta	Feces	CAB	37 °C, anaerobic	99.99	0.27	0.899	370676	308.154	1700813	0.44	1656	26	784910	d__Bacteria;p__Bacillota;c__Bacilli;o__Lactobacillales;f__Lactobacillaceae;g__Leuconostoc;s__Leuconostoc lactis
GPISO0078.fasta	Ileum contents	RCM	37 °C, anaerobic	99.99	0.01	0.876	301620	336.962	2809250	0.61	2439	50	699281	d__Bacteria;p__Actinomycetota;c__Coriobacteriia;o__Coriobacteriales;f__Eggerthellaceae;g__Paraeggerthella;s__Paraeggerthella hominis
GPISO0079.fasta	Ileum contents	FAB	37 °C, anaerobic	99.99	0.01	0.876	295058	337.361	2809385	0.61	2435	51	699242	d__Bacteria;p__Actinomycetota;c__Coriobacteriia;o__Coriobacteriales;f__Eggerthellaceae;g__Paraeggerthella;s__Paraeggerthella hominis
GPISO0080.fasta	Ileum contents	FAB	37 °C, anaerobic	99.93	0.42	0.896	598294	358.896	5097190	0.43	4249	91	1298222	d__Bacteria;p__Bacteroidota;c__Bacteroidia;o__Bacteroidales;f__Bacteroidaceae;g__Bacteroides;s__Bacteroides fragilis
GPISO0081.fasta	Ileum contents	YCFA	37 °C, anaerobic	99.91	0.41	0.897	557664	357.071	5098417	0.43	4273	111	842148	d__Bacteria;p__Bacteroidota;c__Bacteroidia;o__Bacteroidales;f__Bacteroidaceae;g__Bacteroides;s__Bacteroides fragilis
GPISO0082.fasta	Feces	BHI	37 °C, aerobic	99.99	0.07	0.882	204213	306.814	2030204	0.39	1948	53	520791	d__Bacteria;p__Bacillota;c__Bacilli;o__Lactobacillales;f__Streptococcaceae;g__Lactococcus;s__Lactococcus garvieae
GPISO0083.fasta	Feces	GAM	37 °C, aerobic	100	1.04	0.854	409026	294.709	3256371	0.43	3148	105	878650	d__Bacteria;p__Pseudomonadota;c__Gammaproteobacteria;o__Pseudomonadales;f__Moraxellaceae;g__Acinetobacter;s__Acinetobacter sp002367455
GPISO0084.fasta	Feces	YCFA	37 °C, aerobic	100	0.13	0.887	381983	292.297	1771938	0.37	1796	24	433242	d__Bacteria;p__Bacillota;c__Bacilli;o__Lactobacillales;f__Lactobacillaceae;g__Pediococcus;s__Pediococcus pentosaceus
GPISO0085.fasta	Feces	BHI	37 °C, aerobic	99.99	0.15	0.841	198552	282.672	4515629	0.37	4485	158	689708	d__Bacteria;p__Bacillota;c__Bacilli;o__Bacillales_A;f__Planococcaceae;g__Lysinibacillus;s__Lysinibacillus sphaericus_A
GPISO0086.fasta	Feces	GAM	37 °C, aerobic	99.98	0.23	0.885	321026	289.019	3968719	0.41	4055	80	1016217	d__Bacteria;p__Bacillota;c__Bacilli;o__Bacillales_H;f__Bacillaceae_D;g__Alkalicoccobacillus;s__Alkalicoccobacillus gibsonii
GPISO0087.fasta	Feces	GAM	37 °C, aerobic	100	0.9	0.807	392435	275.516	5843097	0.4	5711	217	1151209	d__Bacteria;p__Bacillota;c__Bacilli;o__Bacillales_B;f__DSM-1321;g__Peribacillus;s__Peribacillus simplex
GPISO0088.fasta	Ileum contents	RCM	37 °C, anaerobic	99.98	0	0.844	1265761	312.065	1998420	0.4	1804	43	1265761	d__Bacteria;p__Bacillota;c__Bacilli;o__Lactobacillales;f__Aerococcaceae;g__Aerococcus;s__Aerococcus urinaeequi
GPISO0089.fasta	Ileum contents	FAB	37 °C, anaerobic	100	0.95	0.891	271259	304.491	4539251	0.48	4435	245	515689	d__Bacteria;p__Bacillota_A;c__Clostridia;o__Eubacteriales;f__Eubacteriaceae;g__Eubacterium;s__Eubacterium callanderi
GPISO0090.fasta	Feces	Bifidobacterium Medium	37 °C, anaerobic	100	0.07	0.897	682817	303.264	2011659	0.37	1987	15	798753	d__Bacteria;p__Bacillota;c__Bacilli;o__Lactobacillales;f__Lactobacillaceae;g__Leuconostoc;s__Leuconostoc mesenteroides
GPISO0091.fasta	Feces	GAM	37 °C, anaerobic	100	3.46	0.826	120792	284.358	5076419	0.35	4923	236	306965	d__Bacteria;p__Bacillota;c__Bacilli;o__Bacillales_B;f__DSM-18226;g__Niallia;s__Niallia circulans_A
GPISO0092.fasta	Feces	MRS	37 °C, anaerobic	99.99	0.04	0.887	1151795	309.401	2048032	0.35	1959	43	1151795	d__Bacteria;p__Bacillota;c__Bacilli;o__Lactobacillales;f__Lactobacillaceae;g__Lactobacillus;s__Lactobacillus sp945980025
GPISO0093.fasta	Stomach contents	RCM	37 °C, anaerobic	99.99	0.64	0.884	81571	290.446	2411855	0.41	2450	330	239407	d__Bacteria;p__Bacillota;c__Bacilli;o__Lactobacillales;f__Lactobacillaceae;g__Ligilactobacillus;s__
GPISO0094.fasta	Feces	RCM	37 °C, anaerobic	100	1.5	0.885	101111	289.334	2381933	0.38	2434	152	198782	d__Bacteria;p__Bacillota;c__Bacilli;o__Lactobacillales;f__Lactobacillaceae;g__Limosilactobacillus;s__
GPISO0095.fasta	Feces	RCM	37 °C, anaerobic	100	1.91	0.889	175718	311.713	2238079	0.38	2131	76	283796	d__Bacteria;p__Bacillota;c__Bacilli;o__Lactobacillales;f__Lactobacillaceae;g__Limosilactobacillus;s__
GPISO0096.fasta	Ileum contents	PYG	37 °C, anaerobic	100	0.01	0.831	97263	287.778	2612686	0.37	2519	281	368742	d__Bacteria;p__Bacillota;c__Bacilli;o__Staphylococcales;f__Staphylococcaceae;g__Staphylococcus;s__
GPISO0097.fasta	Ileum contents	Bifidobacterium Medium	37 °C, anaerobic	100	0.01	0.832	97154	285.471	2613061	0.37	2542	301	288465	d__Bacteria;p__Bacillota;c__Bacilli;o__Staphylococcales;f__Staphylococcaceae;g__Staphylococcus;s__
GPISO0098.fasta	Ileum contents	Bifidobacterium Medium	37 °C, anaerobic	100	0.01	0.831	97154	285.044	2613766	0.37	2543	298	289188	d__Bacteria;p__Bacillota;c__Bacilli;o__Staphylococcales;f__Staphylococcaceae;g__Staphylococcus;s__
GPISO0099.fasta	Ileum contents	PYG	37 °C, anaerobic	100	0.28	0.858	800704	289.992	2570142	0.33	2538	143	889632	d__Bacteria;p__Bacillota;c__Bacilli;o__Staphylococcales;f__Staphylococcaceae;g__Staphylococcus;s__Staphylococcus capitis

## Sheet: Table S6
Table S6. Representative MAGs derived from PacBio HiFi sequencing with 99% cluster identity
HiFiMAGs_ID	Species_Representative	Assembly_strategy	MAG_type	Sequence_strategy	Completeness	Contamination	Coding_Density	Contig_N50	Average_Gene_Length	Genome_Size	GC_Content	Total_Coding_Sequences	Total_Contigs	Max_Contig_Length	GTDB_Taxonomy
HiFi0332	Rep	Co-assembly	Bin	Pooled / individual sample	100	0.06	0.889	2552083	314.273	4767191	0.56	4507	5	2552083	d__Bacteria;p__Pseudomonadota;c__Gammaproteobacteria;o__Enterobacterales;f__Enterobacteriaceae;g__Enterobacter;s__Enterobacter bugandensis
HiFi0370	Rep	independent	Bin	individual sample	100	0.01	0.887	2991344	323.821	5017534	0.55	4590	8	2991344	d__Bacteria;p__Pseudomonadota;c__Gammaproteobacteria;o__Enterobacterales;f__Enterobacteriaceae;g__Kluyvera;s__Kluyvera georgiana_A
HiFi0477	Rep	independent	Bin	individual sample	100	0.01	0.881	3321322	323.189	4772016	0.54	4344	4	3321322	d__Bacteria;p__Pseudomonadota;c__Gammaproteobacteria;o__Enterobacterales;f__Enterobacteriaceae;g__Kluyvera;s__Kluyvera cryocrescens
HiFi0480	Rep	independent	Bin	individual sample	100	4.26	0.865	1395553	312.695	5269763	0.56	4869	8	2439960	d__Bacteria;p__Pseudomonadota;c__Gammaproteobacteria;o__Enterobacterales;f__Enterobacteriaceae;g__Klebsiella;s__Klebsiella electrica
HiFi0067	Non-Rep	independent	Bin	pooled sample	100	0.05	0.876	917592	313.863	5267395	0.58	4909	7	1493002	d__Bacteria;p__Pseudomonadota;c__Gammaproteobacteria;o__Enterobacterales;f__Enterobacteriaceae;g__Klebsiella;s__Klebsiella pneumoniae
HiFi0144	Non-Rep	independent	Bin	individual sample	100	0.45	0.884	480128	302.267	2432875	0.4	2378	6	1195783	d__Bacteria;p__Bacillota;c__Bacilli;o__Lactobacillales;f__Lactobacillaceae;g__Ligilactobacillus;s__Ligilactobacillus murinus
HiFi0004	Rep	independent	cMAG	pooled sample	100	0.58	0.878	4401858	331.851	4401858	0.65	3890	1	4401858	d__Bacteria;p__Pseudomonadota;c__Gammaproteobacteria;o__Xanthomonadales;f__Xanthomonadaceae;g__Stenotrophomonas;s__Stenotrophomonas sp002469325
HiFi0031	Rep	independent	cMAG	pooled sample	100	0.06	0.877	2102002	308.285	2102002	0.39	1996	1	2102002	d__Bacteria;p__Bacillota;c__Bacilli;o__Lactobacillales;f__Streptococcaceae;g__Lactococcus;s__Lactococcus garvieae
HiFi0083	Rep	Co-assembly	cMAG	pooled sample	100	0.09	0.846	2485395	296.397	2485395	0.39	2370	1	2485395	d__Bacteria;p__Bacillota;c__Bacilli;o__Lactobacillales;f__Streptococcaceae;g__Streptococcus;s__Streptococcus orisratti
HiFi0193	Rep	independent	cMAG	individual sample	100	0.18	0.884	4778208	326.624	4778208	0.52	4320	1	4778208	d__Bacteria;p__Pseudomonadota;c__Gammaproteobacteria;o__Enterobacterales;f__Enterobacteriaceae;g__Citrobacter;s__Citrobacter sp945906775
HiFi0345	Rep	Co-assembly	cMAG	Pooled / individual sample	100	0.04	0.853	3853391	315.419	3853391	0.42	3479	1	3853391	d__Bacteria;p__Pseudomonadota;c__Gammaproteobacteria;o__Enterobacterales;f__Enterobacteriaceae;g__Providencia;s__Providencia alcalifaciens
HiFi0412	Rep	independent	cMAG	individual sample	100	0.03	0.878	5193516	318.703	5193516	0.58	4776	1	5193516	d__Bacteria;p__Pseudomonadota;c__Gammaproteobacteria;o__Enterobacterales;f__Enterobacteriaceae;g__Klebsiella;s__Klebsiella pneumoniae
HiFi0424	Rep	independent	cMAG	individual sample	100	0.07	0.893	4633291	322.805	4633291	0.56	4281	1	4633291	d__Bacteria;p__Pseudomonadota;c__Gammaproteobacteria;o__Enterobacterales;f__Enterobacteriaceae;g__Enterobacter;s__Enterobacter hormaechei_B
HiFi0435	Rep	independent	cMAG	individual sample	100	0	0.873	2056566	320.262	2056566	0.48	1870	1	2056566	d__Bacteria;p__Pseudomonadota;c__Gammaproteobacteria;o__Enterobacterales;f__Pasteurellaceae;g__Ursidibacter;s__
HiFi0444	Rep	independent	cMAG	individual sample	100	0.23	0.848	2232858	289.775	2232858	0.41	2183	1	2232858	d__Bacteria;p__Bacillota;c__Bacilli;o__Lactobacillales;f__Streptococcaceae;g__Streptococcus;s__Streptococcus caballi
HiFi0465	Rep	independent	cMAG	individual sample	100	0.15	0.878	4745958	316.719	4745958	0.52	4395	1	4745958	d__Bacteria;p__Pseudomonadota;c__Gammaproteobacteria;o__Enterobacterales;f__Enterobacteriaceae;g__Citrobacter;s__Citrobacter sp005281345
HiFi0472	Rep	independent	cMAG	individual sample	100	0.19	0.87	4670838	312.954	4670838	0.5	4335	1	4670838	d__Bacteria;p__Pseudomonadota;c__Gammaproteobacteria;o__Enterobacterales;f__Enterobacteriaceae;g__Escherichia;s__Escherichia albertii
HiFi0012	Non-Rep	independent	cMAG	pooled sample	100	0.35	0.849	2103816	294.418	2103816	0.41	2026	1	2103816	d__Bacteria;p__Bacillota;c__Bacilli;o__Lactobacillales;f__Streptococcaceae;g__Streptococcus;s__Streptococcus caballi
HiFi0441	Non-Rep	independent	cMAG	individual sample	100	0.04	0.89	4759709	322.873	4759709	0.55	4382	1	4759709	d__Bacteria;p__Pseudomonadota;c__Gammaproteobacteria;o__Enterobacterales;f__Enterobacteriaceae;g__Enterobacter;s__Enterobacter mori
HiFi0456	Non-Rep	independent	cMAG	individual sample	100	0.19	0.88	4739650	325.809	4739650	0.51	4275	1	4739650	d__Bacteria;p__Pseudomonadota;c__Gammaproteobacteria;o__Enterobacterales;f__Enterobacteriaceae;g__Escherichia;s__Escherichia coli
HiFi0544	Non-Rep	Co-assembly	cMAG	individual sample	100	0.04	0.893	4860737	325.606	4860737	0.55	4453	1	4860737	d__Bacteria;p__Pseudomonadota;c__Gammaproteobacteria;o__Enterobacterales;f__Enterobacteriaceae;g__Enterobacter;s__Enterobacter mori
HiFi0023	Rep	independent	SingleContig	pooled sample	100	0.22	0.884	2753756	318.834	2753756	0.38	2547	1	2753756	d__Bacteria;p__Bacillota;c__Bacilli;o__Lactobacillales;f__Enterococcaceae;g__Enterococcus;s__Enterococcus faecalis
HiFi0032	Rep	independent	SingleContig	pooled sample	100	0.22	0.87	3966368	316.456	3966368	0.51	3639	1	3966368	d__Bacteria;p__Pseudomonadota;c__Gammaproteobacteria;o__Enterobacterales;f__Enterobacteriaceae;g__Morganella;s__Morganella morganii_E
HiFi0243	Rep	Co-assembly	SingleContig	Pooled / individual sample	100	0.7	0.857	3729301	306.286	3729301	0.41	3482	1	3729301	d__Bacteria;p__Pseudomonadota;c__Gammaproteobacteria;o__Pseudomonadales;f__Moraxellaceae;g__Acinetobacter;s__Acinetobacter johnsonii
HiFi0290	Rep	Co-assembly	SingleContig	Pooled / individual sample	100	1.74	0.855	4742164	313.438	4742164	0.49	4320	1	4742164	d__Bacteria;p__Pseudomonadota;c__Gammaproteobacteria;o__Enterobacterales;f__Enterobacteriaceae;g__Hafnia;s__Hafnia protea
HiFi0442	Rep	independent	SingleContig	individual sample	100	0.58	0.87	5613281	317.409	5613281	0.56	5140	1	5613281	d__Bacteria;p__Pseudomonadota;c__Gammaproteobacteria;o__Enterobacterales;f__Enterobacteriaceae;g__Klebsiella;s__Klebsiella planticola
HiFi0245	Non-Rep	Co-assembly	SingleContig	Pooled / individual sample	100	0.29	0.882	5022776	325.318	5022776	0.5	4547	1	5022776	d__Bacteria;p__Pseudomonadota;c__Gammaproteobacteria;o__Enterobacterales;f__Enterobacteriaceae;g__Escherichia;s__Escherichia coli
HiFi0282	Non-Rep	Co-assembly	SingleContig	Pooled / individual sample	100	0.81	0.88	4942619	314.326	4942619	0.52	4621	1	4942619	d__Bacteria;p__Pseudomonadota;c__Gammaproteobacteria;o__Enterobacterales;f__Enterobacteriaceae;g__Citrobacter;s__Citrobacter portucalensis
HiFi0344	Non-Rep	Co-assembly	SingleContig	Pooled / individual sample	100	0.24	0.882	4384395	316.177	4384395	0.51	4081	1	4384395	d__Bacteria;p__Pseudomonadota;c__Gammaproteobacteria;o__Enterobacterales;f__Enterobacteriaceae;g__Escherichia;s__Escherichia ruysiae
HiFi0365	Non-Rep	independent	SingleContig	individual sample	100	0.25	0.88	4854181	317.082	4854181	0.51	4497	1	4854181	d__Bacteria;p__Pseudomonadota;c__Gammaproteobacteria;o__Enterobacterales;f__Enterobacteriaceae;g__Escherichia;s__Escherichia coli
HiFi0425	Non-Rep	independent	SingleContig	individual sample	100	1.77	0.883	4791183	314.839	4791183	0.51	4488	1	4791183	d__Bacteria;p__Pseudomonadota;c__Gammaproteobacteria;o__Enterobacterales;f__Enterobacteriaceae;g__Escherichia;s__Escherichia coli
HiFi0511	Non-Rep	Co-assembly	SingleContig	individual sample	100	0.69	0.885	4991492	319.971	4991492	0.51	4611	1	4991492	d__Bacteria;p__Pseudomonadota;c__Gammaproteobacteria;o__Enterobacterales;f__Enterobacteriaceae;g__Escherichia;s__Escherichia coli
HiFi0516	Non-Rep	Co-assembly	SingleContig	individual sample	100	0.1	0.882	4969490	317.375	4969490	0.52	4614	1	4969490	d__Bacteria;p__Pseudomonadota;c__Gammaproteobacteria;o__Enterobacterales;f__Enterobacteriaceae;g__Citrobacter;s__Citrobacter portucalensis
HiFi0521	Non-Rep	Co-assembly	SingleContig	individual sample	100	0	0.881	4804360	323.807	4804360	0.5	4363	1	4804360	d__Bacteria;p__Pseudomonadota;c__Gammaproteobacteria;o__Enterobacterales;f__Enterobacteriaceae;g__Escherichia;s__Escherichia coli
HiFi0397	Rep	Co-assembly	Bin	individual sample	99.99	0.46	0.939	1065150	316.274	1710052	0.32	1698	4	1065150	d__Bacteria;p__Campylobacterota;c__Campylobacteria;o__Campylobacterales;f__Campylobacteraceae;g__Campylobacter_D;s__
HiFi0275	Non-Rep	Co-assembly	Bin	Pooled / individual sample	99.99	0.98	0.924	1046790	309.342	1765084	0.32	1764	2	1046790	d__Bacteria;p__Campylobacterota;c__Campylobacteria;o__Campylobacterales;f__Campylobacteraceae;g__Campylobacter_D;s__
HiFi0028	Rep	independent	cMAG	pooled sample	99.99	0.1	0.858	1862633	283.466	1862633	0.38	1882	1	1862633	d__Bacteria;p__Bacillota;c__Bacilli;o__Lactobacillales;f__Streptococcaceae;g__Streptococcus;s__Streptococcus lutetiensis
HiFi0090	Rep	Co-assembly	SingleContig	pooled sample	99.99	0.36	0.879	5456730	333.052	5456730	0.58	4807	1	5456730	d__Bacteria;p__Pseudomonadota;c__Gammaproteobacteria;o__Pseudomonadales;f__Pseudomonadaceae;g__Pseudomonas_E;s__Pseudomonas_E helleri
HiFi0181	Rep	independent	SingleContig	individual sample	99.99	0.34	0.872	2117650	331.564	2117650	0.39	1859	1	2117650	d__Bacteria;p__Bacillota_C;c__Negativicutes;o__Veillonellales;f__Veillonellaceae;g__Veillonella;s__Veillonella hominis
HiFi0449	Rep	independent	SingleContig	individual sample	99.99	0.12	0.892	2467518	328.877	2467518	0.49	2232	1	2467518	d__Bacteria;p__Pseudomonadota;c__Gammaproteobacteria;o__Enterobacterales;f__Pasteurellaceae;g__Necropsobacter;s__Necropsobacter rosorum
HiFi0075	Non-Rep	Co-assembly	SingleContig	pooled sample	99.99	0.04	0.888	5022824	325.722	5022824	0.56	4571	1	5022824	d__Bacteria;p__Pseudomonadota;c__Gammaproteobacteria;o__Enterobacterales;f__Enterobacteriaceae;g__Lelliottia;s__
HiFi0078	Non-Rep	Co-assembly	SingleContig	pooled sample	99.99	0	0.885	4920516	324.706	4920516	0.51	4479	1	4920516	d__Bacteria;p__Pseudomonadota;c__Gammaproteobacteria;o__Enterobacterales;f__Enterobacteriaceae;g__Escherichia;s__Escherichia coli
HiFi0035	Rep	independent	cMAG	pooled sample	99.98	0.24	0.875	1978772	311.616	1978772	0.51	1855	1	1978772	d__Bacteria;p__Bacillota;c__Bacilli;o__Lactobacillales;f__Lactobacillaceae;g__Limosilactobacillus;s__Limosilactobacillus ingluviei
HiFi0092	Rep	Co-assembly	cMAG	pooled sample	99.98	0.88	0.874	2150709	321.402	2150709	0.45	1952	1	2150709	d__Bacteria;p__Bacillota;c__Bacilli;o__Lactobacillales;f__Lactobacillaceae;g__Weissella;s__Weissella confusa
HiFi0082	Non-Rep	Co-assembly	cMAG	pooled sample	99.98	0.25	0.892	1640448	315.13	1640448	0.44	1550	1	1640448	d__Bacteria;p__Bacillota;c__Bacilli;o__Lactobacillales;f__Lactobacillaceae;g__Leuconostoc;s__Leuconostoc lactis
HiFi0428	Non-Rep	independent	cMAG	individual sample	99.98	0.4	0.893	1703307	308.86	1703307	0.44	1645	1	1703307	d__Bacteria;p__Bacillota;c__Bacilli;o__Lactobacillales;f__Lactobacillaceae;g__Leuconostoc;s__Leuconostoc lactis
HiFi0102	Rep	Co-assembly	Bin	pooled sample	99.97	3.49	0.841	820976	303.858	2355259	0.28	2176	5	1028527	d__Bacteria;p__Bacillota_A;c__Clostridia;o__Clostridiales;f__Clostridiaceae;g__Clostridium;s__
HiFi0178	Rep	independent	Bin	individual sample	99.97	0.3	0.896	1138999	313.319	1631425	0.43	1557	4	1138999	d__Bacteria;p__Bacillota;c__Bacilli;o__Lactobacillales;f__Lactobacillaceae;g__Leuconostoc;s__Leuconostoc lactis_A
HiFi0304	Rep	Co-assembly	cMAG	Pooled / individual sample	99.97	0.49	0.866	2235798	365.982	2235798	0.6	1766	1	2235798	d__Bacteria;p__Actinomycetota;c__Actinomycetes;o__Actinomycetales;f__Bifidobacteriaceae;g__Bifidobacterium;s__Bifidobacterium animalis_B
HiFi0450	Rep	independent	cMAG	individual sample	99.97	0.04	0.859	2004863	297.225	2004863	0.39	1934	1	2004863	d__Bacteria;p__Bacillota;c__Bacilli;o__Lactobacillales;f__Streptococcaceae;g__Streptococcus;s__Streptococcus pluranimalium
HiFi0378	Rep	independent	Bin	individual sample	99.96	0.77	0.846	604666	301.197	3656359	0.34	3429	5	1800751	d__Bacteria;p__Bacillota_A;c__Clostridia;o__Lachnospirales;f__Cellulosilyticaceae;g__Cellulosilyticum;s__
HiFi0358	Non-Rep	Co-assembly	Bin	Pooled / individual sample	99.96	5.23	0.885	803699	320.399	5103682	0.51	4708	15	1215629	d__Bacteria;p__Pseudomonadota;c__Gammaproteobacteria;o__Enterobacterales;f__Enterobacteriaceae;g__Escherichia;s__Escherichia coli
HiFi0037	Rep	independent	cMAG	pooled sample	99.96	0.4	0.889	2025655	309.759	2025655	0.35	1941	1	2025655	d__Bacteria;p__Bacillota;c__Bacilli;o__Lactobacillales;f__Enterococcaceae;g__Enterococcus_J;s__
HiFi0413	Rep	independent	cMAG	individual sample	99.96	0.02	0.791	1992133	329.911	1992133	0.31	1594	1	1992133	d__Bacteria;p__Campylobacterota;c__Campylobacteria;o__Campylobacterales;f__Helicobacteraceae;g__Helicobacter_A;s__
HiFi0174	Rep	independent	Bin	individual sample	99.95	0.05	0.891	1066285	293.637	1826672	0.34	1850	3	1066285	d__Bacteria;p__Bacillota;c__Bacilli;o__Lactobacillales;f__Lactobacillaceae;g__Lactobacillus;s__Lactobacillus johnsonii
HiFi0081	Rep	Co-assembly	cMAG	pooled sample	99.95	0.2	0.891	1639342	316.529	1639342	0.44	1540	1	1639342	d__Bacteria;p__Bacillota;c__Bacilli;o__Lactobacillales;f__Lactobacillaceae;g__Leuconostoc;s__Leuconostoc lactis
HiFi0107	Rep	Co-assembly	Bin	pooled sample	99.94	0.1	0.835	714263	310.165	2635108	0.37	2367	6	873883	d__Bacteria;p__Bacillota;c__Bacilli;o__Lactobacillales;f__Enterococcaceae;g__Enterococcus_B;s__Enterococcus_B hirae
HiFi0314	Rep	Co-assembly	Bin	Pooled / individual sample	99.93	0.26	0.911	1117835	301.226	1897279	0.35	1915	3	1117835	d__Bacteria;p__Bacillota;c__Bacilli;o__Lactobacillales;f__Lactobacillaceae;g__Lactobacillus;s__Lactobacillus paragasseri
HiFi0112	Non-Rep	Co-assembly	Bin	pooled sample	99.92	0.2	0.832	872284	299.261	2616708	0.37	2428	4	1273787	d__Bacteria;p__Bacillota;c__Bacilli;o__Lactobacillales;f__Enterococcaceae;g__Enterococcus_B;s__Enterococcus_B hirae
HiFi0315	Non-Rep	Co-assembly	Bin	Pooled / individual sample	99.92	0.04	0.885	1651752	305.697	1994753	0.39	1928	4	1651752	d__Bacteria;p__Bacillota;c__Bacilli;o__Lactobacillales;f__Streptococcaceae;g__Lactococcus;s__Lactococcus garvieae
HiFi0488	Non-Rep	Co-assembly	Bin	individual sample	99.88	0.36	0.893	1176242	303.841	1695123	0.43	1663	4	1176242	d__Bacteria;p__Bacillota;c__Bacilli;o__Lactobacillales;f__Lactobacillaceae;g__Leuconostoc;s__Leuconostoc lactis_A
HiFi0530	Non-Rep	Co-assembly	SingleContig	individual sample	99.8	0.04	0.878	5269049	316.808	5269049	0.57	4878	1	5269049	d__Bacteria;p__Pseudomonadota;c__Gammaproteobacteria;o__Enterobacterales;f__Enterobacteriaceae;g__Klebsiella;s__Klebsiella pneumoniae
HiFi0446	Non-Rep	independent	SingleContig	individual sample	99.77	1.73	0.872	2202059	314.03	2202059	0.45	2040	1	2202059	d__Bacteria;p__Bacillota;c__Bacilli;o__Lactobacillales;f__Lactobacillaceae;g__Weissella;s__Weissella confusa
HiFi0038	Rep	independent	cMAG	pooled sample	99.74	0.11	0.869	1875269	296.869	1875269	0.41	1833	1	1875269	d__Bacteria;p__Bacillota;c__Bacilli;o__Lactobacillales;f__Lactobacillaceae;g__Ligilactobacillus;s__Ligilactobacillus animalis
HiFi0375	Non-Rep	independent	SingleContig	individual sample	99.73	0.01	0.884	4967423	325.402	4967423	0.51	4504	1	4967423	d__Bacteria;p__Pseudomonadota;c__Gammaproteobacteria;o__Enterobacterales;f__Enterobacteriaceae;g__Escherichia;s__Escherichia coli
HiFi0093	Non-Rep	Co-assembly	SingleContig	pooled sample	99.71	0.79	0.885	5589816	336.338	5589816	0.58	4908	1	5589816	d__Bacteria;p__Pseudomonadota;c__Gammaproteobacteria;o__Pseudomonadales;f__Pseudomonadaceae;g__Pseudomonas_E;s__Pseudomonas_E helleri
HiFi0337	Rep	Co-assembly	Bin	Pooled / individual sample	99.7	0.44	0.881	1275471	292.99	2105350	0.35	2114	3	1275471	d__Bacteria;p__Bacillota;c__Bacilli;o__Lactobacillales;f__Lactobacillaceae;g__Lactobacillus;s__Lactobacillus acidophilus
HiFi0507	Non-Rep	Co-assembly	Bin	individual sample	99.4	0.22	0.895	1568065	329.377	2446014	0.49	2217	3	1568065	d__Bacteria;p__Pseudomonadota;c__Gammaproteobacteria;o__Enterobacterales;f__Pasteurellaceae;g__Necropsobacter;s__Necropsobacter rosorum
HiFi0055	Non-Rep	independent	SingleContig	pooled sample	99.37	0.18	0.911	2003131	327.03	2003131	0.29	1863	1	2003131	d__Bacteria;p__Fusobacteriota;c__Fusobacteriia;o__Fusobacteriales;f__Fusobacteriaceae;g__Cetobacterium_A;s__Cetobacterium_A somerae
HiFi0395	Rep	Co-assembly	Bin	individual sample	99.26	2.46	0.87	812613	311.799	4074320	0.35	3797	6	1975741	d__Bacteria;p__Bacillota_A;c__Clostridia;o__Lachnospirales;f__Cellulosilyticaceae;g__Zhenhengia;s__
HiFi0234	Rep	independent	Bin	individual sample	99.21	0.01	0.894	377661	321.006	1659642	0.33	1542	6	746153	d__Bacteria;p__Bacillota;c__Bacilli;o__Lactobacillales;f__Lactobacillaceae;g__Ligilactobacillus;s__Ligilactobacillus salivarius
HiFi0486	Rep	Co-assembly	Bin	individual sample	99.2	1.43	0.903	3174761	342.834	5197556	0.4	4568	4	3174761	d__Bacteria;p__Bacteroidota;c__Bacteroidia;o__Chitinophagales;f__Chitinophagaceae;g__Niabella;s__
HiFi0306	Non-Rep	Co-assembly	Bin	Pooled / individual sample	97.78	0.18	0.893	369336	311.992	1610587	0.44	1539	7	647289	d__Bacteria;p__Bacillota;c__Bacilli;o__Lactobacillales;f__Lactobacillaceae;g__Leuconostoc;s__Leuconostoc lactis
HiFi0030	Rep	independent	cMAG	pooled sample	97.46	1.72	0.854	2444421	318.817	2444421	0.28	2185	1	2444421	d__Bacteria;p__Bacillota_A;c__Clostridia;o__Clostridiales;f__Clostridiaceae;g__Sarcina;s__Sarcina ventriculi
HiFi0447	Non-Rep	independent	SingleContig	individual sample	97.44	0.12	0.893	1644596	317.638	1644596	0.43	1544	1	1644596	d__Bacteria;p__Bacillota;c__Bacilli;o__Lactobacillales;f__Lactobacillaceae;g__Leuconostoc;s__Leuconostoc lactis_A
HiFi0100	Non-Rep	Co-assembly	Bin	pooled sample	96.94	0.15	0.885	1839958	321.944	2720626	0.38	2496	3	1839958	d__Bacteria;p__Bacillota;c__Bacilli;o__Lactobacillales;f__Enterococcaceae;g__Enterococcus;s__Enterococcus faecalis
HiFi0020	Non-Rep	independent	Bin	pooled sample	96.89	0.87	0.881	1696129	334.937	5761942	0.58	5061	4	2202892	d__Bacteria;p__Pseudomonadota;c__Gammaproteobacteria;o__Pseudomonadales;f__Pseudomonadaceae;g__Pseudomonas_E;s__Pseudomonas_E helleri
HiFi0308	Non-Rep	Co-assembly	Bin	Pooled / individual sample	96.66	0.03	0.895	1130503	306.145	1620240	0.43	1581	4	1130503	d__Bacteria;p__Bacillota;c__Bacilli;o__Lactobacillales;f__Lactobacillaceae;g__Leuconostoc;s__Leuconostoc lactis_A
HiFi0271	Non-Rep	Co-assembly	Bin	Pooled / individual sample	96.57	0.09	0.894	1194445	306.734	1697185	0.43	1651	4	1194445	d__Bacteria;p__Bacillota;c__Bacilli;o__Lactobacillales;f__Lactobacillaceae;g__Leuconostoc;s__Leuconostoc lactis_A
HiFi0261	Rep	Co-assembly	Bin	Pooled / individual sample	95.47	1.62	0.883	240044	330.291	4387790	0.72	3915	37	932330	d__Bacteria;p__Actinomycetota;c__Actinomycetes;o__Actinomycetales;f__Cellulomonadaceae;g__Oerskovia;s__Oerskovia douganii
HiFi0393	Rep	Co-assembly	Bin	individual sample	94.29	0.5	0.834	1427045	299.987	2074963	0.33	1927	5	1427045	d__Bacteria;p__Campylobacterota;c__Campylobacteria;o__Campylobacterales;f__Helicobacteraceae;g__Helicobacter_A;s__Helicobacter_A muridarum
HiFi0132	Rep	independent	Bin	individual sample	93.66	6.47	0.82	138262	272.909	3654859	0.34	3666	47	328966	d__Bacteria;p__Bacillota;c__Bacilli;o__Bacillales_B;f__DSM-1321;g__Bacillus_AD;s__
HiFi0399	Non-Rep	Co-assembly	Bin	individual sample	92.81	0.9	0.929	392841	298.988	1666567	0.32	1733	8	466531	d__Bacteria;p__Campylobacterota;c__Campylobacteria;o__Campylobacterales;f__Campylobacteraceae;g__Campylobacter_D;s__
HiFi0482	Rep	independent	Bin	individual sample	92.03	0.31	0.906	1237779	299.273	2211119	0.41	2237	3	1237779	d__Bacteria;p__Bacillota;c__Bacilli;o__Lactobacillales;f__Streptococcaceae;g__Streptococcus;s__Streptococcus gallinaceus
HiFi0061	Rep	independent	Bin	pooled sample	91.9	1.52	0.861	186847	304.607	2997124	0.27	2828	48	446043	d__Bacteria;p__Bacillota_A;c__Clostridia;o__Clostridiales;f__Clostridiaceae;g__Clostridium;s__Clostridium thermobutyricum
HiFi0419	Non-Rep	independent	Bin	individual sample	88.67	9.61	0.836	96657	300.973	1800232	0.29	1668	32	425760	d__Bacteria;p__Bacillota_A;c__Clostridia;o__Clostridiales;f__Clostridiaceae;g__Clostridium;s__
HiFi0338	Non-Rep	Co-assembly	Bin	Pooled / individual sample	88.47	4.78	0.886	1173427	322.563	4383139	0.51	4020	11	1356691	d__Bacteria;p__Pseudomonadota;c__Gammaproteobacteria;o__Enterobacterales;f__Enterobacteriaceae;g__Escherichia;s__Escherichia coli
HiFi0277	Rep	Co-assembly	Bin	Pooled / individual sample	88.14	0.02	0.876	499327	298.877	1805644	0.41	1768	7	599405	d__Bacteria;p__Bacillota;c__Bacilli;o__Lactobacillales;f__Streptococcaceae;g__Streptococcus;s__Streptococcus porci
HiFi0094	Non-Rep	Co-assembly	Bin	pooled sample	87.76	0.33	0.893	368184	305.179	1480399	0.44	1446	8	543595	d__Bacteria;p__Bacillota;c__Bacilli;o__Lactobacillales;f__Lactobacillaceae;g__Leuconostoc;s__Leuconostoc lactis_A
HiFi0147	Rep	independent	Bin	individual sample	87.67	0.48	0.908	156617	289.748	1733039	0.43	1815	19	262859	d__Bacteria;p__Bacillota;c__Bacilli;o__Lactobacillales;f__Streptococcaceae;g__Streptococcus;s__Streptococcus ferus
HiFi0021	Non-Rep	independent	Bin	pooled sample	87.38	3.79	0.859	225867	279.244	4550499	0.58	4684	34	534743	d__Bacteria;p__Pseudomonadota;c__Gammaproteobacteria;o__Enterobacterales;f__Enterobacteriaceae;g__Klebsiella;s__Klebsiella pneumoniae
HiFi0506	Non-Rep	Co-assembly	Bin	individual sample	87.32	0.01	0.883	3645134	314.947	4099891	0.51	3836	2	3645134	d__Bacteria;p__Pseudomonadota;c__Gammaproteobacteria;o__Enterobacterales;f__Enterobacteriaceae;g__Escherichia;s__Escherichia coli
HiFi0357	Non-Rep	Co-assembly	Bin	Pooled / individual sample	86.66	0.97	0.857	91854	307.915	3335501	0.42	3100	52	268110	d__Bacteria;p__Pseudomonadota;c__Gammaproteobacteria;o__Enterobacterales;f__Enterobacteriaceae;g__Providencia;s__Providencia alcalifaciens
HiFi0129	Non-Rep	independent	Bin	individual sample	86.65	0.33	0.882	2382952	326.306	3811826	0.51	3439	5	2382952	d__Bacteria;p__Pseudomonadota;c__Gammaproteobacteria;o__Enterobacterales;f__Enterobacteriaceae;g__Escherichia;s__Escherichia ruysiae
HiFi0394	Non-Rep	Co-assembly	Bin	individual sample	86.47	0.88	0.783	189048	304.538	1804628	0.31	1551	19	403566	d__Bacteria;p__Campylobacterota;c__Campylobacteria;o__Campylobacterales;f__Helicobacteraceae;g__Helicobacter_A;s__
HiFi0489	Non-Rep	Co-assembly	Bin	individual sample	86.06	8.36	0.902	176944	314.464	1642628	0.44	1574	18	328757	d__Bacteria;p__Bacillota;c__Bacilli;o__Lactobacillales;f__Lactobacillaceae;g__Leuconostoc;s__Leuconostoc lactis
HiFi0494	Rep	Co-assembly	Bin	individual sample	85.9	1.11	0.879	244675	309.519	1921379	0.45	1822	12	329848	d__Bacteria;p__Bacillota;c__Bacilli;o__Lactobacillales;f__Lactobacillaceae;g__Weissella;s__Weissella confusa_B
HiFi0048	Rep	independent	Bin	pooled sample	85.2	1.77	0.866	108637	307.79	4715403	0.59	4432	76	483800	d__Bacteria;p__Pseudomonadota;c__Gammaproteobacteria;o__Enterobacterales;f__Enterobacteriaceae;g__Serratia;s__Serratia ureilytica
HiFi0036	Rep	independent	cMAG	pooled sample	84.32	0.01	0.86	1848556	300.311	1848556	0.37	1767	1	1848556	d__Bacteria;p__Bacillota;c__Bacilli;o__Lactobacillales;f__Streptococcaceae;g__Streptococcus;s__Streptococcus pasteurianus
HiFi0331	Non-Rep	Co-assembly	Bin	Pooled / individual sample	83.77	5.81	0.9	550180	314.183	1568948	0.43	1500	9	583846	d__Bacteria;p__Bacillota;c__Bacilli;o__Lactobacillales;f__Lactobacillaceae;g__Leuconostoc;s__Leuconostoc lactis_A
HiFi0415	Rep	independent	Bin	individual sample	83.46	2.34	0.827	63147	292.891	2903261	0.29	2735	61	157542	d__Bacteria;p__Bacillota_A;c__Clostridia;o__Clostridiales;f__Clostridiaceae;g__Clostridium;s__Clostridium neonatale
HiFi0066	Rep	independent	Bin	pooled sample	83.27	0.09	0.864	180401	313.46	1586364	0.47	1459	9	722255	d__Bacteria;p__Bacillota;c__Bacilli;o__Lactobacillales;f__Lactobacillaceae;g__Limosilactobacillus;s__Limosilactobacillus mucosae
HiFi0496	Rep	Co-assembly	Bin	individual sample	82.45	0.23	0.874	344598	301.925	3810600	0.51	3684	20	619793	d__Bacteria;p__Pseudomonadota;c__Gammaproteobacteria;o__Enterobacterales;f__Enterobacteriaceae;g__Escherichia;s__Escherichia coli_E
HiFi0373	Rep	independent	Bin	individual sample	82.41	0.01	0.892	1390120	298.837	1510552	0.4	1506	2	1390120	d__Bacteria;p__Bacillota;c__Bacilli;o__Lactobacillales;f__Streptococcaceae;g__Streptococcus;s__Streptococcus faecavium
HiFi0493	Rep	Co-assembly	Bin	individual sample	81.24	3.72	0.884	67481	291.609	2283832	0.34	2314	36	133999	d__Bacteria;p__Bacteroidota;c__Bacteroidia;o__Flavobacteriales;f__Weeksellaceae;g__Chryseobacterium;s__
HiFi0285	Non-Rep	Co-assembly	SingleContig	Pooled / individual sample	80.88	0.17	0.877	3844124	313.858	3844124	0.51	3588	1	3844124	d__Bacteria;p__Pseudomonadota;c__Gammaproteobacteria;o__Enterobacterales;f__Enterobacteriaceae;g__Escherichia;s__Escherichia coli
HiFi0372	Non-Rep	independent	Bin	individual sample	80.85	0	0.886	2259596	323.174	3914334	0.51	3581	2	2259596	d__Bacteria;p__Pseudomonadota;c__Gammaproteobacteria;o__Enterobacterales;f__Enterobacteriaceae;g__Escherichia;s__Escherichia coli
HiFi0460	Rep	independent	SingleContig	individual sample	80.66	0.15	0.905	2288073	330.654	2288073	0.39	2090	1	2288073	d__Bacteria;p__Bacteroidota;c__Bacteroidia;o__Flavobacteriales;f__Weeksellaceae;g__Kaistella;s__Kaistella sp002205795
HiFi0136	Non-Rep	independent	Bin	individual sample	80.51	0.24	0.865	126211	279.35	1617412	0.39	1675	16	341923	d__Bacteria;p__Bacillota;c__Bacilli;o__Lactobacillales;f__Streptococcaceae;g__Streptococcus;s__Streptococcus pluranimalium
HiFi0368	Rep	independent	Bin	individual sample	80.21	1	0.864	885078	306.416	3289560	0.28	3097	5	1553255	d__Bacteria;p__Bacillota_A;c__Clostridia;o__Clostridiales;f__Clostridiaceae;g__Clostridium;s__
HiFi0363	Rep	Co-assembly	Bin	Pooled / individual sample	79.86	1.22	0.822	2426968	307.531	3461760	0.28	3086	4	2426968	d__Bacteria;p__Bacillota_A;c__Clostridia;o__Clostridiales;f__Clostridiaceae;g__Clostridium;s__
HiFi0109	Non-Rep	Co-assembly	Bin	pooled sample	79.54	4.39	0.901	455179	309.798	1371407	0.43	1332	9	519207	d__Bacteria;p__Bacillota;c__Bacilli;o__Lactobacillales;f__Lactobacillaceae;g__Leuconostoc;s__Leuconostoc lactis
HiFi0537	Rep	Co-assembly	SingleContig	individual sample	79.45	0.11	0.891	1814241	308.18	1814241	0.38	1751	1	1814241	d__Bacteria;p__Bacillota;c__Bacilli;o__Lactobacillales;f__Streptococcaceae;g__Streptococcus;s__Streptococcus gallolyticus
HiFi0269	Non-Rep	Co-assembly	Bin	Pooled / individual sample	79.32	0.13	0.899	1142176	309.833	1343766	0.43	1302	2	1142176	d__Bacteria;p__Bacillota;c__Bacilli;o__Lactobacillales;f__Lactobacillaceae;g__Leuconostoc;s__Leuconostoc lactis_A
HiFi0284	Non-Rep	Co-assembly	SingleContig	Pooled / individual sample	78.9	0.03	0.862	1710092	297.605	1710092	0.38	1654	1	1710092	d__Bacteria;p__Bacillota;c__Bacilli;o__Lactobacillales;f__Streptococcaceae;g__Streptococcus;s__Streptococcus pasteurianus
HiFi0376	Rep	independent	SingleContig	individual sample	78.89	1.85	0.874	3077898	307.089	3077898	0.28	2924	1	3077898	d__Bacteria;p__Bacillota_A;c__Clostridia;o__Clostridiales;f__Clostridiaceae;g__Clostridium;s__
HiFi0459	Non-Rep	independent	SingleContig	individual sample	78.44	0.06	0.88	1673910	309.666	1673910	0.38	1588	1	1673910	d__Bacteria;p__Bacillota;c__Bacilli;o__Lactobacillales;f__Streptococcaceae;g__Lactococcus;s__Lactococcus garvieae
HiFi0487	Rep	Co-assembly	Bin	individual sample	78.28	0.04	0.887	1666011	299.685	1666011	0.39	1647	1	1666011	d__Bacteria;p__Bacillota;c__Bacilli;o__Lactobacillales;f__Streptococcaceae;g__Streptococcus;s__Streptococcus parasuis
HiFi0320	Non-Rep	Co-assembly	Bin	Pooled / individual sample	77.63	3.14	0.898	206254	306.187	1414436	0.44	1385	9	530173	d__Bacteria;p__Bacillota;c__Bacilli;o__Lactobacillales;f__Lactobacillaceae;g__Leuconostoc;s__Leuconostoc lactis
HiFi0111	Non-Rep	Co-assembly	Bin	pooled sample	75.34	7.46	0.882	75235	311.581	2346220	0.38	2217	39	218229	d__Bacteria;p__Bacillota;c__Bacilli;o__Lactobacillales;f__Enterococcaceae;g__Enterococcus;s__Enterococcus faecalis
HiFi0453	Non-Rep	independent	Bin	individual sample	75.19	2.26	0.873	1495551	313.539	4006536	0.56	3726	14	1748296	d__Bacteria;p__Pseudomonadota;c__Gammaproteobacteria;o__Enterobacterales;f__Enterobacteriaceae;g__Klebsiella;s__Klebsiella planticola
HiFi0311	Non-Rep	Co-assembly	Bin	Pooled / individual sample	74.89	3.19	0.879	1388449	317.887	3698419	0.5	3414	5	1469231	d__Bacteria;p__Pseudomonadota;c__Gammaproteobacteria;o__Enterobacterales;f__Enterobacteriaceae;g__Escherichia;s__Escherichia coli
HiFi0205	Rep	independent	Bin	individual sample	74.43	0.3	0.878	357527	313.848	3487298	0.53	3260	22	1048033	d__Bacteria;p__Pseudomonadota;c__Gammaproteobacteria;o__Enterobacterales;f__Enterobacteriaceae;g__Citrobacter;s__Citrobacter europaeus
HiFi0299	Non-Rep	Co-assembly	SingleContig	Pooled / individual sample	74.15	0.11	0.872	1406976	281.915	1406976	0.38	1453	1	1406976	d__Bacteria;p__Bacillota;c__Bacilli;o__Lactobacillales;f__Streptococcaceae;g__Streptococcus;s__Streptococcus lutetiensis
HiFi0341	Non-Rep	Co-assembly	Bin	Pooled / individual sample	74.1	0.03	0.869	257709	313.692	1339929	0.47	1239	8	438044	d__Bacteria;p__Bacillota;c__Bacilli;o__Lactobacillales;f__Lactobacillaceae;g__Limosilactobacillus;s__Limosilactobacillus mucosae
HiFi0235	Non-Rep	Co-assembly	SingleContig	Pooled / individual sample	74.04	0.2	0.871	1396069	278.396	1396069	0.38	1458	1	1396069	d__Bacteria;p__Bacillota;c__Bacilli;o__Lactobacillales;f__Streptococcaceae;g__Streptococcus;s__Streptococcus lutetiensis
HiFi0133	Rep	independent	Bin	individual sample	72.1	8.74	0.904	24208	291.284	1611357	0.38	1670	72	60110	d__Bacteria;p__Bacillota;c__Bacilli;o__Lactobacillales;f__Enterococcaceae;g__Enterococcus_G;s__Enterococcus_G sulfureus
HiFi0369	Non-Rep	independent	Bin	individual sample	71.25	0.1	0.886	1034286	325.998	3583689	0.51	3251	7	1095399	d__Bacteria;p__Pseudomonadota;c__Gammaproteobacteria;o__Enterobacterales;f__Enterobacteriaceae;g__Escherichia;s__Escherichia coli
HiFi0119	Rep	Co-assembly	Bin	pooled sample	71.03	0.02	0.888	760413	320.422	1370073	0.38	1268	2	760413	d__Bacteria;p__Bacillota_C;c__Negativicutes;o__Veillonellales;f__Veillonellaceae;g__Veillonella;s__Veillonella sp900757715
HiFi0334	Rep	Co-assembly	Bin	Pooled / individual sample	70.61	0.2	0.835	841360	295.537	1618551	0.43	1526	2	841360	d__Bacteria;p__Bacillota;c__Bacilli;o__Lactobacillales;f__Streptococcaceae;g__Streptococcus;s__Streptococcus sobrinus
HiFi0273	Non-Rep	Co-assembly	Bin	Pooled / individual sample	70.46	0	0.886	416413	296.77	1427405	0.4	1423	9	431588	d__Bacteria;p__Bacillota;c__Bacilli;o__Lactobacillales;f__Streptococcaceae;g__Streptococcus;s__Streptococcus parasuis
HiFi0532	Non-Rep	Co-assembly	SingleContig	individual sample	70.26	0.02	0.904	1153833	308.333	1153833	0.43	1130	1	1153833	d__Bacteria;p__Bacillota;c__Bacilli;o__Lactobacillales;f__Lactobacillaceae;g__Leuconostoc;s__Leuconostoc lactis_A
HiFi0514	Non-Rep	Co-assembly	SingleContig	individual sample	70	0.02	0.881	3272210	318.136	3272210	0.5	3026	1	3272210	d__Bacteria;p__Pseudomonadota;c__Gammaproteobacteria;o__Enterobacterales;f__Enterobacteriaceae;g__Escherichia;s__Escherichia coli
HiFi0443	Non-Rep	independent	SingleContig	individual sample	69.7	0.01	0.899	1170021	306.755	1170021	0.43	1145	1	1170021	d__Bacteria;p__Bacillota;c__Bacilli;o__Lactobacillales;f__Lactobacillaceae;g__Leuconostoc;s__Leuconostoc lactis
HiFi0371	Rep	independent	Bin	individual sample	68.34	1.32	0.759	46305	258.855	2159746	0.34	2116	51	147573	d__Bacteria;p__Bacillota;c__Bacilli;o__MOL361;f__Turicibacteraceae;g__Turicibacter;s__
HiFi0518	Non-Rep	Co-assembly	SingleContig	individual sample	68.02	0.02	0.905	1151743	314.752	1151743	0.43	1106	1	1151743	d__Bacteria;p__Bacillota;c__Bacilli;o__Lactobacillales;f__Lactobacillaceae;g__Leuconostoc;s__Leuconostoc lactis
HiFi0421	Rep	independent	Bin	individual sample	67.57	2.32	0.84	418790	302.387	2466637	0.35	2286	9	587878	d__Bacteria;p__Bacillota;c__Bacilli;o__MOL361;f__Turicibacteraceae;g__Turicibacter;s__
HiFi0041	Non-Rep	independent	Bin	pooled sample	67.48	2.19	0.895	49897	296.986	1123735	0.44	1131	27	117767	d__Bacteria;p__Bacillota;c__Bacilli;o__Lactobacillales;f__Lactobacillaceae;g__Leuconostoc;s__Leuconostoc lactis
HiFi0396	Rep	Co-assembly	Bin	individual sample	66.52	1.22	0.832	1751388	322.496	2556002	0.35	2202	3	1751388	d__Bacteria;p__Bacillota_A;c__Clostridia;o__Lachnospirales;f__Cellulosilyticaceae;g__Cellulosilyticum;s__
HiFi0279	Non-Rep	Co-assembly	SingleContig	Pooled / individual sample	65.88	0.03	0.905	1103336	307.43	1103336	0.43	1085	1	1103336	d__Bacteria;p__Bacillota;c__Bacilli;o__Lactobacillales;f__Lactobacillaceae;g__Leuconostoc;s__Leuconostoc lactis_A
HiFi0330	Non-Rep	Co-assembly	Bin	Pooled / individual sample	65.82	3.9	0.889	198888	311.011	1374793	0.45	1311	14	330611	d__Bacteria;p__Bacillota;c__Bacilli;o__Lactobacillales;f__Lactobacillaceae;g__Weissella;s__Weissella confusa
HiFi0069	Non-Rep	independent	Bin	pooled sample	65.1	6.25	0.93	5849	269.651	1350591	0.33	1558	253	19808	d__Bacteria;p__Campylobacterota;c__Campylobacteria;o__Campylobacterales;f__Campylobacteraceae;g__Campylobacter_D;s__
HiFi0014	Non-Rep	independent	Bin	pooled sample	64.53	0.05	0.849	891995	289.924	1551346	0.39	1518	3	891995	d__Bacteria;p__Bacillota;c__Bacilli;o__Lactobacillales;f__Streptococcaceae;g__Streptococcus;s__Streptococcus orisratti
HiFi0390	Non-Rep	Co-assembly	Bin	individual sample	64.37	0.03	0.885	397264	315.07	2960712	0.5	2775	9	973852	d__Bacteria;p__Pseudomonadota;c__Gammaproteobacteria;o__Enterobacterales;f__Enterobacteriaceae;g__Escherichia;s__Escherichia coli
HiFi0539	Rep	Co-assembly	SingleContig	individual sample	64.32	0.93	0.872	1597514	311.96	1597514	0.35	1491	1	1597514	d__Bacteria;p__Bacillota;c__Bacilli;o__Lactobacillales;f__Streptococcaceae;g__Lactococcus;s__Lactococcus lactis
HiFi0468	Non-Rep	independent	SingleContig	individual sample	63.1	0.25	0.871	2513594	302.446	2513594	0.51	2417	1	2513594	d__Bacteria;p__Pseudomonadota;c__Gammaproteobacteria;o__Enterobacterales;f__Enterobacteriaceae;g__Morganella;s__Morganella morganii_E
HiFi0381	Non-Rep	Co-assembly	SingleContig	individual sample	62.72	0.01	0.881	2896993	325.372	2896993	0.51	2620	1	2896993	d__Bacteria;p__Pseudomonadota;c__Gammaproteobacteria;o__Enterobacterales;f__Enterobacteriaceae;g__Escherichia;s__Escherichia coli
HiFi0475	Non-Rep	independent	Bin	individual sample	62.66	0.03	0.884	991349	311.69	2849118	0.51	2697	3	1073513	d__Bacteria;p__Pseudomonadota;c__Gammaproteobacteria;o__Enterobacterales;f__Enterobacteriaceae;g__Escherichia;s__Escherichia coli
HiFi0418	Non-Rep	independent	Bin	individual sample	60.69	4.25	0.848	29000	278.181	895019	0.28	911	39	55257	d__Bacteria;p__Bacillota_A;c__Clostridia;o__Peptostreptococcales;f__Peptostreptococcaceae;g__Terrisporobacter;s__
HiFi0438	Non-Rep	independent	SingleContig	individual sample	60.49	0.48	0.862	1396880	314.302	1396880	0.45	1279	1	1396880	d__Bacteria;p__Bacillota;c__Bacilli;o__Lactobacillales;f__Lactobacillaceae;g__Weissella;s__Weissella cibaria
HiFi0454	Rep	independent	Bin	individual sample	60.31	2.67	0.819	91232	283.042	1876168	0.27	1812	28	237506	d__Bacteria;p__Bacillota_A;c__Clostridia;o__Peptostreptococcales;f__Peptostreptococcaceae;g__Terrisporobacter;s__
HiFi0545	Rep	Co-assembly	SingleContig	individual sample	60.1	0.08	0.896	1256670	330.665	1256670	0.4	1136	1	1256670	d__Bacteria;p__Pseudomonadota;c__Gammaproteobacteria;o__Enterobacterales;f__Pasteurellaceae;g__Actinobacillus;s__Actinobacillus sp029774175
HiFi0430	Rep	independent	SingleContig	individual sample	59.22	0.12	0.859	1494467	322.777	1494467	0.45	1327	1	1494467	d__Bacteria;p__Bacillota;c__Bacilli;o__Lactobacillales;f__Lactobacillaceae;g__Weissella;s__Weissella cibaria
HiFi0505	Rep	Co-assembly	Bin	individual sample	59.05	6.31	0.889	32703	289.591	938192	0.34	962	34	127087	d__Bacteria;p__Bacteroidota;c__Bacteroidia;o__Flavobacteriales;f__Weeksellaceae;g__Bergeyella_A;s__
HiFi0422	Non-Rep	independent	SingleContig	individual sample	58.77	0.05	0.881	1031430	313.054	1031430	0.43	969	1	1031430	d__Bacteria;p__Bacillota;c__Bacilli;o__Lactobacillales;f__Lactobacillaceae;g__Leuconostoc;s__Leuconostoc lactis_A
HiFi0272	Non-Rep	Co-assembly	Bin	Pooled / individual sample	58.6	2.27	0.899	74231	295.897	1035728	0.44	1052	18	264849	d__Bacteria;p__Bacillota;c__Bacilli;o__Lactobacillales;f__Lactobacillaceae;g__Leuconostoc;s__Leuconostoc lactis_A
HiFi0503	Non-Rep	Co-assembly	Bin	individual sample	58.46	0.08	0.904	264830	308.687	959720	0.44	938	6	315366	d__Bacteria;p__Bacillota;c__Bacilli;o__Lactobacillales;f__Lactobacillaceae;g__Leuconostoc;s__Leuconostoc lactis
HiFi0405	Non-Rep	independent	Bin	individual sample	58.45	9.08	0.881	467092	316.717	3161016	0.51	2935	13	1177827	d__Bacteria;p__Pseudomonadota;c__Gammaproteobacteria;o__Enterobacterales;f__Enterobacteriaceae;g__Escherichia;s__Escherichia coli
HiFi0432	Non-Rep	independent	SingleContig	individual sample	58.15	0.22	0.885	1109291	306.375	1109291	0.43	1070	1	1109291	d__Bacteria;p__Bacillota;c__Bacilli;o__Lactobacillales;f__Lactobacillaceae;g__Leuconostoc;s__Leuconostoc lactis
HiFi0201	Rep	independent	Bin	individual sample	57.57	1.81	0.872	141355	310.374	1571659	0.56	1475	17	331384	d__Bacteria;p__Actinomycetota;c__Actinomycetes;o__Actinomycetales;f__Micrococcaceae;g__Rothia;s__Rothia endophytica
HiFi0392	Rep	Co-assembly	Bin	individual sample	56.99	9.41	0.819	144231	270.849	2458967	0.34	2482	30	444995	d__Bacteria;p__Bacillota;c__Bacilli;o__MOL361;f__Turicibacteraceae;g__Turicibacter;s__Turicibacter sp030531025
HiFi0050	Non-Rep	independent	Bin	pooled sample	56.22	4.49	0.876	266387	318.552	2805206	0.51	2574	19	340574	d__Bacteria;p__Pseudomonadota;c__Gammaproteobacteria;o__Enterobacterales;f__Enterobacteriaceae;g__Escherichia;s__Escherichia coli
HiFi0440	Non-Rep	independent	SingleContig	individual sample	56.19	0.53	0.869	1176876	304.541	1176876	0.45	1121	1	1176876	d__Bacteria;p__Bacillota;c__Bacilli;o__Lactobacillales;f__Lactobacillaceae;g__Weissella;s__Weissella cibaria
HiFi0391	Non-Rep	Co-assembly	Bin	individual sample	56.03	6.39	0.83	54457	286.973	2501716	0.29	2415	58	126934	d__Bacteria;p__Bacillota_A;c__Clostridia;o__Clostridiales;f__Clostridiaceae;g__Clostridium;s__Clostridium neonatale
HiFi0534	Non-Rep	Co-assembly	SingleContig	individual sample	55.97	0.19	0.906	945400	308.321	945400	0.43	928	1	945400	d__Bacteria;p__Bacillota;c__Bacilli;o__Lactobacillales;f__Lactobacillaceae;g__Leuconostoc;s__Leuconostoc lactis_A
HiFi0206	Rep	independent	Bin	individual sample	55.75	0.29	0.879	65333	279.298	1067864	0.42	1124	19	138562	d__Bacteria;p__Bacillota;c__Bacilli;o__Lactobacillales;f__Lactobacillaceae;g__Leuconostoc;s__
HiFi0182	Non-Rep	independent	SingleContig	individual sample	55.69	0.18	0.859	1228764	337.748	1228764	0.39	1043	1	1228764	d__Bacteria;p__Bacillota_C;c__Negativicutes;o__Veillonellales;f__Veillonellaceae;g__Veillonella;s__Veillonella hominis
HiFi0416	Non-Rep	independent	Bin	individual sample	55.58	5.69	0.88	221343	315.855	2548333	0.51	2370	20	338833	d__Bacteria;p__Pseudomonadota;c__Gammaproteobacteria;o__Enterobacterales;f__Enterobacteriaceae;g__Escherichia;s__Escherichia coli
HiFi0265	Non-Rep	Co-assembly	Bin	Pooled / individual sample	55.44	0.68	0.9	50562	256.141	1087754	0.33	1281	27	123868	d__Bacteria;p__Campylobacterota;c__Campylobacteria;o__Campylobacterales;f__Campylobacteraceae;g__Campylobacter_D;s__
HiFi0240	Non-Rep	Co-assembly	SingleContig	Pooled / individual sample	55.4	0.02	0.881	2590491	309.851	2590491	0.5	2460	1	2590491	d__Bacteria;p__Pseudomonadota;c__Gammaproteobacteria;o__Enterobacterales;f__Enterobacteriaceae;g__Escherichia;s__Escherichia ruysiae
HiFi0233	Rep	independent	Bin	individual sample	54.82	0.01	0.857	174052	314.501	2201366	0.43	2004	27	213558	d__Bacteria;p__Pseudomonadota;c__Gammaproteobacteria;o__Enterobacterales;f__Enterobacteriaceae;g__Providencia;s__Providencia alcalifaciens_B
HiFi0466	Non-Rep	independent	SingleContig	individual sample	54.59	0.23	0.891	1469932	317.777	1469932	0.37	1375	1	1469932	d__Bacteria;p__Bacillota;c__Bacilli;o__Lactobacillales;f__Enterococcaceae;g__Enterococcus;s__Enterococcus faecalis
HiFi0322	Rep	Co-assembly	Bin	Pooled / individual sample	54.43	4.14	0.874	195957	289.412	2975679	0.54	3004	34	256209	d__Bacteria;p__Pseudomonadota;c__Gammaproteobacteria;o__Enterobacterales;f__Enterobacteriaceae;g__Kluyvera;s__
HiFi0327	Rep	Co-assembly	Bin	Pooled / individual sample	54.11	0.08	0.878	1550094	318.401	2529187	0.58	2329	3	1550094	d__Bacteria;p__Pseudomonadota;c__Gammaproteobacteria;o__Enterobacterales;f__Enterobacteriaceae;g__Klebsiella;s__Klebsiella quasipneumoniae
HiFi0409	Non-Rep	independent	SingleContig	individual sample	53.06	0.23	0.909	906165	306.803	906165	0.43	897	1	906165	d__Bacteria;p__Bacillota;c__Bacilli;o__Lactobacillales;f__Lactobacillaceae;g__Leuconostoc;s__Leuconostoc lactis
HiFi0431	Non-Rep	independent	SingleContig	individual sample	52.82	0.04	0.909	940141	308.14	940141	0.43	926	1	940141	d__Bacteria;p__Bacillota;c__Bacilli;o__Lactobacillales;f__Lactobacillaceae;g__Leuconostoc;s__Leuconostoc lactis
HiFi0281	Rep	Co-assembly	SingleContig	Pooled / individual sample	52.63	0.23	0.87	2260144	307.071	2260144	0.5	2137	1	2260144	d__Bacteria;p__Pseudomonadota;c__Gammaproteobacteria;o__Enterobacterales;f__Enterobacteriaceae;g__Morganella;s__Morganella morganii_B
HiFi0491	Non-Rep	Co-assembly	Bin	individual sample	51.97	0.05	0.882	1792574	318.759	2391798	0.5	2208	3	1792574	d__Bacteria;p__Pseudomonadota;c__Gammaproteobacteria;o__Enterobacterales;f__Enterobacteriaceae;g__Escherichia;s__Escherichia coli
HiFi0436	Non-Rep	independent	SingleContig	individual sample	51.16	0.13	0.892	968686	313.181	968686	0.43	921	1	968686	d__Bacteria;p__Bacillota;c__Bacilli;o__Lactobacillales;f__Lactobacillaceae;g__Leuconostoc;s__Leuconostoc lactis
HiFi0043	Rep	independent	Bin	pooled sample	50.71	0.07	0.833	96776	314.123	1632787	0.54	1446	22	166519	d__Bacteria;p__Pseudomonadota;c__Gammaproteobacteria;o__Enterobacterales;f__Enterobacteriaceae;g__Plesiomonas;s__Plesiomonas shigelloides
HiFi0434	Rep	independent	SingleContig	individual sample	50.34	0.23	0.877	2225870	322.832	2225870	0.56	2019	1	2225870	d__Bacteria;p__Pseudomonadota;c__Gammaproteobacteria;o__Enterobacterales;f__Enterobacteriaceae;g__Kosakonia;s__Kosakonia cowanii
HiFi0326	Non-Rep	Co-assembly	Bin	Pooled / individual sample	50.13	9.3	0.844	18834	267.15	1889346	0.42	1996	103	52012	d__Bacteria;p__Pseudomonadota;c__Gammaproteobacteria;o__Enterobacterales;f__Enterobacteriaceae;g__Providencia;s__Providencia alcalifaciens

## Sheet: Table S7
Table S7. Species representatives (95% identity clusters) in Pbac v2 giant panda gut microbiome reference database
Genome	Is_Rep	Types	Is_novel	Is_isolated	Is_HighQuality	Completeness	Contamination	Coding_Density	Contig_N50	Average_Gene_Length	Genome_Size	GC_Content	Total_Coding_Sequences	Total_Contigs	Max_Contig_Length	Domin	Phylun	Class	Order	Faimily	Genus	Species
GPISO0001.fasta	TRUE	Isolated	No	Yes	Yes	100	0.52	0.837	204092	292.297	3398384	0.44	3249	90	421776	d__Bacteria	p__Bacillota	c__Bacilli	o__Lactobacillales	f__Lactobacillaceae	g__Lactiplantibacillus	s__Lactiplantibacillus plantarum
GPISO0003.fasta	TRUE	Isolated	No	Yes	Yes	100	0.02	0.835	166047	300.248	2444220	0.32	2270	131	283392	d__Bacteria	p__Bacillota	c__Bacilli	o__Staphylococcales	f__Staphylococcaceae	g__Staphylococcus	s__Staphylococcus epidermidis
GPISO0004.fasta	TRUE	Isolated	No	Yes	Yes	100	0.02	0.874	1782706	297.553	1782706	0.41	1749	1	1782706	d__Bacteria	p__Bacillota	c__Bacilli	o__Lactobacillales	f__Streptococcaceae	g__Streptococcus	s__Streptococcus faecavium
GPISO0007.fasta	TRUE	Isolated	No	Yes	Yes	99.99	0.09	0.869	112180	280.278	1774006	0.38	1837	102	285070	d__Bacteria	p__Bacillota	c__Bacilli	o__Lactobacillales	f__Streptococcaceae	g__Streptococcus	s__Streptococcus lutetiensis
GPISO0010.fasta	TRUE	Isolated	No	Yes	Yes	100	0.1	0.859	181734	290.077	2180266	0.37	2155	97	341082	d__Bacteria	p__Bacillota	c__Bacilli	o__Lactobacillales	f__Streptococcaceae	g__Streptococcus	s__Streptococcus pasteurianus
GPISO0012.fasta	TRUE	Isolated	No	Yes	Yes	100	0.01	0.857	74808	285.734	2213366	0.4	2217	107	224437	d__Bacteria	p__Bacillota	c__Bacilli	o__Lactobacillales	f__Streptococcaceae	g__Streptococcus	s__Streptococcus caballi
GPISO0013.fasta	TRUE	Isolated	No	Yes	Yes	99.46	0.96	0.861	89691	291.12	4321867	0.39	4267	232	183455	d__Bacteria	p__Bacillota	c__Bacilli	o__Lactobacillales	f__Enterococcaceae	g__Enterococcus_A	s__Enterococcus_A avium
GPISO0014.fasta	TRUE	Isolated	No	Yes	Yes	100	2.58	0.874	555119	302.455	3963130	0.42	3822	40	1041333	d__Bacteria	p__Bacillota	c__Bacilli	o__Lactobacillales	f__Enterococcaceae	g__Enterococcus_A	s__Enterococcus_A gilvus
GPISO0016.fasta	TRUE	Isolated	No	Yes	Yes	100	0.21	0.878	382523	310.294	3845774	0.42	3635	56	709650	d__Bacteria	p__Bacillota	c__Bacilli	o__Lactobacillales	f__Enterococcaceae	g__Enterococcus_D	s__Enterococcus_D casseliflavus_A
GPISO0018.fasta	TRUE	Isolated	No	Yes	Yes	100	0.24	0.868	475936	299.48	3198975	0.41	3097	121	808030	d__Bacteria	p__Bacillota	c__Bacilli	o__Lactobacillales	f__Enterococcaceae	g__Enterococcus_D	s__Enterococcus_D gallinarum
GPISO0021.fasta	TRUE	Isolated	No	Yes	Yes	100	0.16	0.877	487148	314.947	2808302	0.38	2610	55	961767	d__Bacteria	p__Bacillota	c__Bacilli	o__Lactobacillales	f__Enterococcaceae	g__Enterococcus	s__Enterococcus faecalis
GPISO0022.fasta	TRUE	Isolated	No	Yes	Yes	99.99	0.91	0.871	122378	301.396	2504530	0.45	2416	97	268416	d__Bacteria	p__Bacillota	c__Bacilli	o__Lactobacillales	f__Lactobacillaceae	g__Weissella	s__Weissella cibaria
GPISO0023.fasta	TRUE	Isolated	No	Yes	Yes	100	0.1	0.835	543667	312.159	2858453	0.37	2553	65	705346	d__Bacteria	p__Bacillota	c__Bacilli	o__Lactobacillales	f__Enterococcaceae	g__Enterococcus_B	s__Enterococcus_B hirae
GPISO0026.fasta	TRUE	Isolated	No	Yes	Yes	100	0.13	0.836	210644	305.224	2909914	0.38	2662	125	427146	d__Bacteria	p__Bacillota	c__Bacilli	o__Lactobacillales	f__Enterococcaceae	g__Enterococcus_B	s__Enterococcus_B durans
GPISO0027.fasta	TRUE	Isolated	No	Yes	Yes	100	0.39	0.849	59548	291.166	2628966	0.38	2558	178	220166	d__Bacteria	p__Bacillota	c__Bacilli	o__Lactobacillales	f__Enterococcaceae	g__Enterococcus_B	s__Enterococcus_B faecium
GPISO0028.fasta	TRUE	Isolated	No	Yes	Yes	100	0	0.896	203189	300.644	2592404	0.37	2579	149	629772	d__Bacteria	p__Bacillota	c__Bacilli	o__Lactobacillales	f__Enterococcaceae	g__Enterococcus_G	s__Enterococcus_G sulfureus
GPISO0032.fasta	TRUE	Isolated	No	Yes	Yes	100	0.97	0.866	838246	296.517	3480045	0.28	3390	163	1319485	d__Bacteria	p__Bacillota_A	c__Clostridia	o__Peptostreptococcales	f__Peptostreptococcaceae	g__Paraclostridium	s__Paraclostridium dentum
GPISO0033.fasta	TRUE	Isolated	No	Yes	Yes	100	1.39	0.86	374279	289.801	3543367	0.27	3507	302	911039	d__Bacteria	p__Bacillota_A	c__Clostridia	o__Peptostreptococcales	f__Peptostreptococcaceae	g__Paraclostridium	s__Paraclostridium sordellii
GPISO0034.fasta	TRUE	Isolated	No	Yes	Yes	99.99	0.01	0.876	2378295	307.461	3084235	0.28	2933	81	2378295	d__Bacteria	p__Bacillota_A	c__Clostridia	o__Clostridiales	f__Clostridiaceae	g__Clostridium	s__Clostridium baratii
GPISO0035.fasta	TRUE	Isolated	No	Yes	Yes	99.99	0.21	0.835	86216	301.661	3328834	0.28	3073	167	433555	d__Bacteria	p__Bacillota_A	c__Clostridia	o__Clostridiales	f__Clostridiaceae	g__Sarcina	s__Sarcina perfringens
GPISO0036.fasta	TRUE	Isolated	No	Yes	Yes	99.91	0.65	0.856	189066	314.278	3435399	0.28	3122	145	608680	d__Bacteria	p__Bacillota_A	c__Clostridia	o__Clostridiales	f__Clostridiaceae	g__Clostridium	s__Clostridium sp026168755
GPISO0038.fasta	TRUE	Isolated	No	Yes	Yes	100	0.61	0.876	95858	307.817	3539903	0.3	3363	171	234319	d__Bacteria	p__Bacillota_A	c__Clostridia	o__Clostridiales	f__Clostridiaceae	g__Clostridium	s__Clostridium sp027692445
GPISO0039.fasta	TRUE	Isolated	No	Yes	Yes	99.99	1.5	0.878	223562	314.08	2214506	0.45	2066	63	401819	d__Bacteria	p__Bacillota	c__Bacilli	o__Lactobacillales	f__Lactobacillaceae	g__Weissella	s__Weissella confusa
GPISO0040.fasta	TRUE	Isolated	No	Yes	Yes	99.99	3.62	0.85	20016	295.839	3856407	0.28	3699	495	88636	d__Bacteria	p__Bacillota_A	c__Clostridia	o__Clostridiales	f__Clostridiaceae	g__Clostridium	s__Clostridium tertium
GPISO0041.fasta	TRUE	Isolated	No	Yes	Yes	100	1.22	0.848	311270	314.485	4597661	0.29	4137	157	561238	d__Bacteria	p__Bacillota_A	c__Clostridia	o__Clostridiales	f__Clostridiaceae	g__Clostridium	s__Clostridium butyricum
GPISO0042.fasta	TRUE	Isolated	No	Yes	Yes	99.69	1.29	0.812	223260	292.583	3914228	0.28	3625	139	462970	d__Bacteria	p__Bacillota_A	c__Clostridia	o__Clostridiales	f__Clostridiaceae	g__Clostridium_J	s__Clostridium_J faecium
GPISO0049.fasta	TRUE	Isolated	No	Yes	Yes	100	0.11	0.881	142999	311.678	4792286	0.51	4525	161	292358	d__Bacteria	p__Pseudomonadota	c__Gammaproteobacteria	o__Enterobacterales	f__Enterobacteriaceae	g__Escherichia	s__Escherichia coli
GPISO0052.fasta	TRUE	Isolated	No	Yes	Yes	100	0.04	0.88	721768	320.22	4554225	0.5	4180	78	825330	d__Bacteria	p__Pseudomonadota	c__Gammaproteobacteria	o__Enterobacterales	f__Enterobacteriaceae	g__Escherichia	s__Escherichia ruysiae
GPISO0053.fasta	TRUE	Isolated	No	Yes	Yes	100	0.39	0.879	221883	305.023	5191656	0.5	4999	196	540633	d__Bacteria	p__Pseudomonadota	c__Gammaproteobacteria	o__Enterobacterales	f__Enterobacteriaceae	g__Escherichia	s__Escherichia marmotae
GPISO0054.fasta	TRUE	Isolated	No	Yes	Yes	100	0.27	0.885	484579	309.741	5113341	0.52	4881	130	878673	d__Bacteria	p__Pseudomonadota	c__Gammaproteobacteria	o__Enterobacterales	f__Enterobacteriaceae	g__Citrobacter	s__Citrobacter freundii
GPISO0055.fasta	TRUE	Isolated	No	Yes	Yes	100	0.85	0.871	368914	313.347	5067611	0.56	4702	96	1335650	d__Bacteria	p__Pseudomonadota	c__Gammaproteobacteria	o__Enterobacterales	f__Enterobacteriaceae	g__Klebsiella	s__Klebsiella electrica
GPISO0056.fasta	TRUE	Isolated	No	Yes	Yes	100	0.09	0.878	291736	314.397	5167207	0.57	4817	180	958637	d__Bacteria	p__Pseudomonadota	c__Gammaproteobacteria	o__Enterobacterales	f__Enterobacteriaceae	g__Klebsiella	s__Klebsiella pneumoniae
GPISO0062.fasta	TRUE	Isolated	No	Yes	Yes	100	0.02	0.897	2440414	320.967	4683785	0.55	4370	87	2440414	d__Bacteria	p__Pseudomonadota	c__Gammaproteobacteria	o__Enterobacterales	f__Enterobacteriaceae	g__Enterobacter	s__Enterobacter hormaechei_C
GPISO0063.fasta	TRUE	Isolated	No	Yes	Yes	100	0.79	0.875	605352	300.549	1984651	0.38	1928	75	627914	d__Bacteria	p__Bacillota	c__Bacilli	o__Lactobacillales	f__Lactobacillaceae	g__Weissella	s__Weissella paramesenteroides
GPISO0064.fasta	TRUE	Isolated	No	Yes	Yes	100	0.13	0.887	194606	315.276	4933168	0.56	4634	138	837532	d__Bacteria	p__Pseudomonadota	c__Gammaproteobacteria	o__Enterobacterales	f__Enterobacteriaceae	g__Enterobacter	s__Enterobacter asburiae_B
GPISO0065.fasta	TRUE	Isolated	No	Yes	Yes	100	0	0.882	290408	316.028	4934582	0.56	4597	114	1468677	d__Bacteria	p__Pseudomonadota	c__Gammaproteobacteria	o__Enterobacterales	f__Enterobacteriaceae	g__Leclercia	s__Leclercia adecarboxylata
GPISO0066.fasta	TRUE	Isolated	No	Yes	Yes	100	0.01	0.891	228566	324.259	4992147	0.55	4582	101	1277582	d__Bacteria	p__Pseudomonadota	c__Gammaproteobacteria	o__Enterobacterales	f__Enterobacteriaceae	g__Kluyvera	s__Kluyvera georgiana_A
GPISO0067.fasta	TRUE	Isolated	No	Yes	Yes	100	0.12	0.87	513898	318.382	5657123	0.54	5161	130	1097633	d__Bacteria	p__Pseudomonadota	c__Gammaproteobacteria	o__Enterobacterales	f__Enterobacteriaceae	g__Serratia_A	s__Serratia_A fonticola_B
GPISO0068.fasta	TRUE	Isolated	No	Yes	Yes	100	0.93	0.86	339836	313.323	4857065	0.49	4452	127	1320118	d__Bacteria	p__Pseudomonadota	c__Gammaproteobacteria	o__Enterobacterales	f__Enterobacteriaceae	g__Hafnia	s__Hafnia protea
GPISO0069.fasta	TRUE	Isolated	No	Yes	Yes	100	0.17	0.875	431895	311.329	3858823	0.51	3619	88	834934	d__Bacteria	p__Pseudomonadota	c__Gammaproteobacteria	o__Enterobacterales	f__Enterobacteriaceae	g__Morganella	s__Morganella morganii
GPISO0071.fasta	TRUE	Isolated	No	Yes	Yes	100	0.01	0.843	764733	277.105	5388499	0.35	5470	150	1233596	d__Bacteria	p__Bacillota	c__Bacilli	o__Bacillales	f__Bacillaceae_G	g__Bacillus_A	s__Bacillus_A luti
GPISO0072.fasta	TRUE	Isolated	No	Yes	Yes	100	0.01	0.844	209183	274.459	5437329	0.35	5583	269	589635	d__Bacteria	p__Bacillota	c__Bacilli	o__Bacillales	f__Bacillaceae_G	g__Bacillus_A	s__Bacillus_A paranthracis
GPISO0073.fasta	TRUE	Isolated	No	Yes	Yes	100	0.14	0.834	211850	270.714	5659307	0.35	5817	288	1131255	d__Bacteria	p__Bacillota	c__Bacilli	o__Bacillales	f__Bacillaceae_G	g__Bacillus_A	s__Bacillus_A cereus
GPISO0074.fasta	TRUE	Isolated	No	Yes	Yes	100	2.86	0.886	162568	306.469	3411982	0.31	3295	77	414232	d__Bacteria	p__Bacillota_I	c__Bacilli_A	o__Erysipelotrichales	f__Coprobacillaceae	g__Thomasclavelia	s__Thomasclavelia ramosa
GPISO0076.fasta	TRUE	Isolated	No	Yes	Yes	99.98	0.25	0.892	1707674	310.54	1707674	0.43	1638	1	1707674	d__Bacteria	p__Bacillota	c__Bacilli	o__Lactobacillales	f__Lactobacillaceae	g__Leuconostoc	s__Leuconostoc lactis
GPISO0078.fasta	TRUE	Isolated	No	Yes	Yes	99.99	0.01	0.876	301620	336.962	2809250	0.61	2439	50	699281	d__Bacteria	p__Actinomycetota	c__Coriobacteriia	o__Coriobacteriales	f__Eggerthellaceae	g__Paraeggerthella	s__Paraeggerthella hominis
GPISO0081.fasta	TRUE	Isolated	No	Yes	Yes	99.91	0.41	0.897	557664	357.071	5098417	0.43	4273	111	842148	d__Bacteria	p__Bacteroidota	c__Bacteroidia	o__Bacteroidales	f__Bacteroidaceae	g__Bacteroides	s__Bacteroides fragilis
GPISO0082.fasta	TRUE	Isolated	No	Yes	Yes	99.99	0.07	0.882	204213	306.814	2030204	0.39	1948	53	520791	d__Bacteria	p__Bacillota	c__Bacilli	o__Lactobacillales	f__Streptococcaceae	g__Lactococcus	s__Lactococcus garvieae
GPISO0083.fasta	TRUE	Isolated	No	Yes	Yes	100	1.04	0.854	409026	294.709	3256371	0.43	3148	105	878650	d__Bacteria	p__Pseudomonadota	c__Gammaproteobacteria	o__Pseudomonadales	f__Moraxellaceae	g__Acinetobacter	s__Acinetobacter sp002367455
GPISO0084.fasta	TRUE	Isolated	No	Yes	Yes	100	0.13	0.887	381983	292.297	1771938	0.37	1796	24	433242	d__Bacteria	p__Bacillota	c__Bacilli	o__Lactobacillales	f__Lactobacillaceae	g__Pediococcus	s__Pediococcus pentosaceus
GPISO0085.fasta	TRUE	Isolated	No	Yes	Yes	99.99	0.15	0.841	198552	282.672	4515629	0.37	4485	158	689708	d__Bacteria	p__Bacillota	c__Bacilli	o__Bacillales_A	f__Planococcaceae	g__Lysinibacillus	s__Lysinibacillus sphaericus_A
GPISO0086.fasta	TRUE	Isolated	No	Yes	Yes	99.98	0.23	0.885	321026	289.019	3968719	0.41	4055	80	1016217	d__Bacteria	p__Bacillota	c__Bacilli	o__Bacillales_H	f__Bacillaceae_D	g__Alkalicoccobacillus	s__Alkalicoccobacillus gibsonii
GPISO0087.fasta	TRUE	Isolated	No	Yes	Yes	100	0.9	0.807	392435	275.516	5843097	0.4	5711	217	1151209	d__Bacteria	p__Bacillota	c__Bacilli	o__Bacillales_B	f__DSM-1321	g__Peribacillus	s__Peribacillus simplex
GPISO0088.fasta	TRUE	Isolated	No	Yes	Yes	99.98	0	0.844	1265761	312.065	1998420	0.4	1804	43	1265761	d__Bacteria	p__Bacillota	c__Bacilli	o__Lactobacillales	f__Aerococcaceae	g__Aerococcus	s__Aerococcus urinaeequi
GPISO0089.fasta	TRUE	Isolated	No	Yes	Yes	100	0.95	0.891	271259	304.491	4539251	0.48	4435	245	515689	d__Bacteria	p__Bacillota_A	c__Clostridia	o__Eubacteriales	f__Eubacteriaceae	g__Eubacterium	s__Eubacterium callanderi
GPISO0090.fasta	TRUE	Isolated	No	Yes	Yes	100	0.07	0.897	682817	303.264	2011659	0.37	1987	15	798753	d__Bacteria	p__Bacillota	c__Bacilli	o__Lactobacillales	f__Lactobacillaceae	g__Leuconostoc	s__Leuconostoc mesenteroides
GPISO0091.fasta	TRUE	Isolated	No	Yes	Yes	100	3.46	0.826	120792	284.358	5076419	0.35	4923	236	306965	d__Bacteria	p__Bacillota	c__Bacilli	o__Bacillales_B	f__DSM-18226	g__Niallia	s__Niallia circulans_A
GPISO0092.fasta	TRUE	Isolated	No	Yes	Yes	99.99	0.04	0.887	1151795	309.401	2048032	0.35	1959	43	1151795	d__Bacteria	p__Bacillota	c__Bacilli	o__Lactobacillales	f__Lactobacillaceae	g__Lactobacillus	s__Lactobacillus sp945980025
GPISO0093.fasta	TRUE	Isolated	Yes	Yes	Yes	99.99	0.64	0.884	81571	290.446	2411855	0.41	2450	330	239407	d__Bacteria	p__Bacillota	c__Bacilli	o__Lactobacillales	f__Lactobacillaceae	g__Ligilactobacillus	s__Ligilactobacillus SGBP152
GPISO0094.fasta	TRUE	Isolated	Yes	Yes	Yes	100	1.5	0.885	101111	289.334	2381933	0.38	2434	152	198782	d__Bacteria	p__Bacillota	c__Bacilli	o__Lactobacillales	f__Lactobacillaceae	g__Limosilactobacillus	s__Limosilactobacillus SGBP033
GPISO0096.fasta	TRUE	Isolated	Yes	Yes	Yes	100	0.01	0.831	97263	287.778	2612686	0.37	2519	281	368742	d__Bacteria	p__Bacillota	c__Bacilli	o__Staphylococcales	f__Staphylococcaceae	g__Staphylococcus	s__Staphylococcus SGBP260
GPISO0099.fasta	TRUE	Isolated	No	Yes	Yes	100	0.28	0.858	800704	289.992	2570142	0.33	2538	143	889632	d__Bacteria	p__Bacillota	c__Bacilli	o__Staphylococcales	f__Staphylococcaceae	g__Staphylococcus	s__Staphylococcus capitis
HiFi0004.fasta	TRUE	HiFi	No	No	Yes	100	0.59	0.878	4401858	331.851	4401858	0.65	3890	1	4401858	d__Bacteria	p__Pseudomonadota	c__Gammaproteobacteria	o__Xanthomonadales	f__Xanthomonadaceae	g__Stenotrophomonas	s__Stenotrophomonas sp002469325
HiFi0030.fasta	TRUE	HiFi	No	No	Yes	97.46	1.72	0.854	2444421	318.817	2444421	0.28	2185	1	2444421	d__Bacteria	p__Bacillota_A	c__Clostridia	o__Clostridiales	f__Clostridiaceae	g__Sarcina	s__Sarcina ventriculi
HiFi0033.fasta	TRUE	HiFi	No	No	Yes	100	0.62	0.876	2437370	300.425	2437370	0.4	2374	1	2437370	d__Bacteria	p__Bacillota	c__Bacilli	o__Lactobacillales	f__Lactobacillaceae	g__Ligilactobacillus	s__Ligilactobacillus murinus
HiFi0035.fasta	TRUE	HiFi	No	No	Yes	99.98	0.24	0.875	1978772	311.616	1978772	0.51	1855	1	1978772	d__Bacteria	p__Bacillota	c__Bacilli	o__Lactobacillales	f__Lactobacillaceae	g__Limosilactobacillus	s__Limosilactobacillus ingluviei
HiFi0037.fasta	TRUE	HiFi	Yes	No	Yes	99.97	0.34	0.889	2025655	309.759	2025655	0.35	1941	1	2025655	d__Bacteria	p__Bacillota	c__Bacilli	o__Lactobacillales	f__Enterococcaceae	g__Enterococcus_J	s__Enterococcus_J SGBP242
HiFi0038.fasta	TRUE	HiFi	No	No	Yes	99.73	0.11	0.869	1875269	296.869	1875269	0.41	1833	1	1875269	d__Bacteria	p__Bacillota	c__Bacilli	o__Lactobacillales	f__Lactobacillaceae	g__Ligilactobacillus	s__Ligilactobacillus animalis
HiFi0061.fasta	TRUE	HiFi	No	No	Yes	91.9	1.52	0.861	186847	304.607	2997124	0.27	2828	48	446043	d__Bacteria	p__Bacillota_A	c__Clostridia	o__Clostridiales	f__Clostridiaceae	g__Clostridium	s__Clostridium thermobutyricum
HiFi0083.fasta	TRUE	HiFi	No	No	Yes	100	0.09	0.846	2485395	296.397	2485395	0.39	2370	1	2485395	d__Bacteria	p__Bacillota	c__Bacilli	o__Lactobacillales	f__Streptococcaceae	g__Streptococcus	s__Streptococcus orisratti
HiFi0088.fasta	TRUE	HiFi	No	No	Yes	99.77	0.18	0.911	2003170	328.591	2003170	0.29	1853	1	2003170	d__Bacteria	p__Fusobacteriota	c__Fusobacteriia	o__Fusobacteriales	f__Fusobacteriaceae	g__Cetobacterium_A	s__Cetobacterium_A somerae
HiFi0090.fasta	TRUE	HiFi	No	No	Yes	99.99	0.36	0.879	5456730	333.052	5456730	0.58	4807	1	5456730	d__Bacteria	p__Pseudomonadota	c__Gammaproteobacteria	o__Pseudomonadales	f__Pseudomonadaceae	g__Pseudomonas_E	s__Pseudomonas_E helleri
HiFi0181.fasta	TRUE	HiFi	No	No	Yes	99.99	0.36	0.872	2117650	331.564	2117650	0.39	1859	1	2117650	d__Bacteria	p__Bacillota_C	c__Negativicutes	o__Veillonellales	f__Veillonellaceae	g__Veillonella	s__Veillonella hominis
HiFi0193.fasta	TRUE	HiFi	No	No	Yes	100	0.18	0.884	4778208	326.624	4778208	0.52	4320	1	4778208	d__Bacteria	p__Pseudomonadota	c__Gammaproteobacteria	o__Enterobacterales	f__Enterobacteriaceae	g__Citrobacter	s__Citrobacter sp945906775
HiFi0205.fasta	TRUE	HiFi	No	No	No	74.43	0.3	0.878	357527	313.848	3487298	0.53	3260	22	1048033	d__Bacteria	p__Pseudomonadota	c__Gammaproteobacteria	o__Enterobacterales	f__Enterobacteriaceae	g__Citrobacter	s__Citrobacter europaeus
HiFi0206.fasta	TRUE	HiFi	Yes	No	No	55.75	0.29	0.879	65333	279.298	1067864	0.42	1124	19	138562	d__Bacteria	p__Bacillota	c__Bacilli	o__Lactobacillales	f__Lactobacillaceae	g__Leuconostoc	s__Leuconostoc SGBP250
HiFi0233.fasta	TRUE	HiFi	No	No	No	54.87	0.01	0.857	174052	314.501	2201366	0.43	2004	27	213558	d__Bacteria	p__Pseudomonadota	c__Gammaproteobacteria	o__Enterobacterales	f__Enterobacteriaceae	g__Providencia	s__Providencia alcalifaciens_B
HiFi0234.fasta	TRUE	HiFi	No	No	Yes	99.21	0.01	0.894	377661	321.006	1659642	0.33	1542	6	746153	d__Bacteria	p__Bacillota	c__Bacilli	o__Lactobacillales	f__Lactobacillaceae	g__Ligilactobacillus	s__Ligilactobacillus salivarius
HiFi0243.fasta	TRUE	HiFi	No	No	Yes	100	0.7	0.857	3729301	306.286	3729301	0.41	3482	1	3729301	d__Bacteria	p__Pseudomonadota	c__Gammaproteobacteria	o__Pseudomonadales	f__Moraxellaceae	g__Acinetobacter	s__Acinetobacter johnsonii
HiFi0252.fasta	TRUE	HiFi	Yes	No	Yes	100	0.08	0.889	5020182	329.036	5020182	0.56	4529	1	5020182	d__Bacteria	p__Pseudomonadota	c__Gammaproteobacteria	o__Enterobacterales	f__Enterobacteriaceae	g__Lelliottia	s__Lelliottia SGBP249
HiFi0261.fasta	TRUE	HiFi	No	No	Yes	96.41	1.61	0.883	240044	330.291	4387790	0.72	3915	37	932330	d__Bacteria	p__Actinomycetota	c__Actinomycetes	o__Actinomycetales	f__Cellulomonadaceae	g__Oerskovia	s__Oerskovia douganii
HiFi0277.fasta	TRUE	HiFi	No	No	No	87.94	0.02	0.876	499327	298.877	1805644	0.41	1768	7	599405	d__Bacteria	p__Bacillota	c__Bacilli	o__Lactobacillales	f__Streptococcaceae	g__Streptococcus	s__Streptococcus porci
HiFi0304.fasta	TRUE	HiFi	No	No	Yes	99.97	0.25	0.866	2235798	365.982	2235798	0.6	1766	1	2235798	d__Bacteria	p__Actinomycetota	c__Actinomycetes	o__Actinomycetales	f__Bifidobacteriaceae	g__Bifidobacterium	s__Bifidobacterium animalis_B
HiFi0314.fasta	TRUE	HiFi	No	No	Yes	99.95	0.23	0.911	1117835	301.226	1897279	0.35	1915	3	1117835	d__Bacteria	p__Bacillota	c__Bacilli	o__Lactobacillales	f__Lactobacillaceae	g__Lactobacillus	s__Lactobacillus paragasseri
HiFi0322.fasta	TRUE	HiFi	Yes	No	No	54.43	4.14	0.874	195957	289.412	2975679	0.54	3004	34	256209	d__Bacteria	p__Pseudomonadota	c__Gammaproteobacteria	o__Enterobacterales	f__Enterobacteriaceae	g__Kluyvera	s__Kluyvera SGBP248
HiFi0332.fasta	TRUE	HiFi	No	No	Yes	100	0.06	0.889	2552083	314.273	4767191	0.56	4507	5	2552083	d__Bacteria	p__Pseudomonadota	c__Gammaproteobacteria	o__Enterobacterales	f__Enterobacteriaceae	g__Enterobacter	s__Enterobacter bugandensis
HiFi0345.fasta	TRUE	HiFi	No	No	Yes	100	0.04	0.853	3853391	315.419	3853391	0.42	3479	1	3853391	d__Bacteria	p__Pseudomonadota	c__Gammaproteobacteria	o__Enterobacterales	f__Enterobacteriaceae	g__Providencia	s__Providencia alcalifaciens
HiFi0376.fasta	TRUE	HiFi	Yes	No	No	78.89	1.85	0.874	3077898	307.089	3077898	0.28	2924	1	3077898	d__Bacteria	p__Bacillota_A	c__Clostridia	o__Clostridiales	f__Clostridiaceae	g__Clostridium	s__Clostridium SGBP237
HiFi0378.fasta	TRUE	HiFi	Yes	No	Yes	99.96	0.79	0.846	604666	301.197	3656359	0.34	3429	5	1800751	d__Bacteria	p__Bacillota_A	c__Clostridia	o__Lachnospirales	f__Cellulosilyticaceae	g__Cellulosilyticum	s__Cellulosilyticum SGBP235
HiFi0393.fasta	TRUE	HiFi	No	No	Yes	94.29	0.5	0.834	1427045	299.987	2074963	0.33	1927	5	1427045	d__Bacteria	p__Campylobacterota	c__Campylobacteria	o__Campylobacterales	f__Helicobacteraceae	g__Helicobacter_A	s__Helicobacter_A muridarum
HiFi0395.fasta	TRUE	HiFi	Yes	No	Yes	99.26	2.46	0.87	812613	311.799	4074320	0.35	3797	6	1975741	d__Bacteria	p__Bacillota_A	c__Clostridia	o__Lachnospirales	f__Cellulosilyticaceae	g__Zhenhengia	s__Zhenhengia SGBP268
HiFi0413.fasta	TRUE	HiFi	Yes	No	Yes	99.96	0.02	0.791	1992133	329.911	1992133	0.31	1594	1	1992133	d__Bacteria	p__Campylobacterota	c__Campylobacteria	o__Campylobacterales	f__Helicobacteraceae	g__Helicobacter_A	s__Helicobacter_A SGBP245
HiFi0434.fasta	TRUE	HiFi	No	No	No	50.32	0.23	0.877	2225870	322.832	2225870	0.56	2019	1	2225870	d__Bacteria	p__Pseudomonadota	c__Gammaproteobacteria	o__Enterobacterales	f__Enterobacteriaceae	g__Kosakonia	s__Kosakonia cowanii
HiFi0435.fasta	TRUE	HiFi	Yes	No	Yes	100	0	0.873	2056566	320.262	2056566	0.48	1870	1	2056566	d__Bacteria	p__Pseudomonadota	c__Gammaproteobacteria	o__Enterobacterales	f__Pasteurellaceae	g__Ursidibacter	s__Ursidibacter SGBP265
HiFi0442.fasta	TRUE	HiFi	No	No	Yes	100	0.58	0.87	5613281	317.409	5613281	0.56	5140	1	5613281	d__Bacteria	p__Pseudomonadota	c__Gammaproteobacteria	o__Enterobacterales	f__Enterobacteriaceae	g__Klebsiella	s__Klebsiella planticola
HiFi0448.fasta	TRUE	HiFi	No	No	Yes	100	0.04	0.893	4860738	325.731	4860738	0.55	4451	1	4860738	d__Bacteria	p__Pseudomonadota	c__Gammaproteobacteria	o__Enterobacterales	f__Enterobacteriaceae	g__Enterobacter	s__Enterobacter mori
HiFi0449.fasta	TRUE	HiFi	No	No	Yes	99.99	0.12	0.892	2467518	328.877	2467518	0.49	2232	1	2467518	d__Bacteria	p__Pseudomonadota	c__Gammaproteobacteria	o__Enterobacterales	f__Pasteurellaceae	g__Necropsobacter	s__Necropsobacter rosorum
HiFi0450.fasta	TRUE	HiFi	No	No	Yes	99.97	0.04	0.859	2004863	297.225	2004863	0.39	1934	1	2004863	d__Bacteria	p__Bacillota	c__Bacilli	o__Lactobacillales	f__Streptococcaceae	g__Streptococcus	s__Streptococcus pluranimalium
HiFi0460.fasta	TRUE	HiFi	No	No	No	80.66	0.15	0.905	2288073	330.654	2288073	0.39	2090	1	2288073	d__Bacteria	p__Bacteroidota	c__Bacteroidia	o__Flavobacteriales	f__Weeksellaceae	g__Kaistella	s__Kaistella sp002205795
HiFi0465.fasta	TRUE	HiFi	No	No	Yes	100	0.15	0.878	4745958	316.719	4745958	0.52	4395	1	4745958	d__Bacteria	p__Pseudomonadota	c__Gammaproteobacteria	o__Enterobacterales	f__Enterobacteriaceae	g__Citrobacter	s__Citrobacter sp005281345
HiFi0472.fasta	TRUE	HiFi	No	No	Yes	100	0.19	0.87	4670838	312.954	4670838	0.5	4335	1	4670838	d__Bacteria	p__Pseudomonadota	c__Gammaproteobacteria	o__Enterobacterales	f__Enterobacteriaceae	g__Escherichia	s__Escherichia albertii
HiFi0474.fasta	TRUE	HiFi	No	No	Yes	100	0.1	0.882	4963824	317.258	4963824	0.52	4610	1	4963824	d__Bacteria	p__Pseudomonadota	c__Gammaproteobacteria	o__Enterobacterales	f__Enterobacteriaceae	g__Citrobacter	s__Citrobacter portucalensis
HiFi0477.fasta	TRUE	HiFi	No	No	Yes	100	0.01	0.881	3321322	323.189	4772016	0.54	4344	4	3321322	d__Bacteria	p__Pseudomonadota	c__Gammaproteobacteria	o__Enterobacterales	f__Enterobacteriaceae	g__Kluyvera	s__Kluyvera cryocrescens
HiFi0486.fasta	TRUE	HiFi	Yes	No	Yes	99.2	1.43	0.903	3174761	342.834	5197556	0.4	4568	4	3174761	d__Bacteria	p__Bacteroidota	c__Bacteroidia	o__Chitinophagales	f__Chitinophagaceae	g__Niabella	s__Niabella SGBP253
HiFi0493.fasta	TRUE	HiFi	Yes	No	No	81.23	3.59	0.884	67481	291.609	2283832	0.34	2314	36	133999	d__Bacteria	p__Bacteroidota	c__Bacteroidia	o__Flavobacteriales	f__Weeksellaceae	g__Chryseobacterium	s__Chryseobacterium SGBP236
HiFi0496.fasta	TRUE	HiFi	No	No	No	82.45	0.23	0.874	344598	301.925	3810600	0.51	3684	20	619793	d__Bacteria	p__Pseudomonadota	c__Gammaproteobacteria	o__Enterobacterales	f__Enterobacteriaceae	g__Escherichia	s__Escherichia coli_E
MAGPD00006.fasta	TRUE	Other	No	No	No	75.61	3.49	0.793	271211	224.766	1597335	0.39	1886	13	629502	d__Bacteria	p__Bacillota	c__Bacilli	o__Lactobacillales	f__Lactobacillaceae	g__Limosilactobacillus	s__Limosilactobacillus reuteri
MAGPD00009.fasta	TRUE	Other	Yes	No	No	83.01	2.44	0.875	403611	301.186	1635785	0.38	1587	12	542992	d__Bacteria	p__Bacillota	c__Bacilli	o__Lactobacillales	f__Aerococcaceae	g__Abiotrophia	s__Abiotrophia SGBP035
MAGPD00011.fasta	TRUE	Other	No	No	Yes	99.36	2.35	0.859	675684	291.594	2318289	0.39	2281	6	705574	d__Bacteria	p__Bacillota	c__Bacilli	o__Lactobacillales	f__Streptococcaceae	g__Lactococcus_A	s__Lactococcus_A laudensis
MAGPD00012.fasta	TRUE	Other	No	No	No	72	1.2	0.875	671239	290.438	3417656	0.55	3443	6	876201	d__Bacteria	p__Pseudomonadota	c__Gammaproteobacteria	o__Enterobacterales	f__Enterobacteriaceae	g__Lelliottia	s__Lelliottia jeotgali
MAGPD00013.fasta	TRUE	Other	Yes	No	Yes	99.86	0.33	0.9	31524	274.557	908392	0.5	995	37	156598	d__Bacteria	p__Patescibacteria	c__Saccharimonadia	o__Saccharimonadales	f__SZUA-359	g__GGBP08	s__GGBP08 SGBP231
MAGPD00015.fasta	TRUE	Other	Yes	No	No	79.43	1	0.818	92310	255.56	4602013	0.44	4926	106	279410	d__Bacteria	p__Bacillota	c__Bacilli	o__Paenibacillales	f__Paenibacillaceae	g__Paenibacillus	s__Paenibacillus SGBP148
MAGPD00018.fasta	TRUE	Other	Yes	No	No	80.83	0.6	0.917	13035	318.584	2696857	0.36	2591	262	44919	d__Bacteria	p__Bacteroidota	c__Bacteroidia	o__Sphingobacteriales	f__Sphingobacteriaceae	g__Sphingobacterium	s__Sphingobacterium SGBP086
MAGPD00036.fasta	TRUE	Other	Yes	No	No	80.49	3.28	0.871	731837	260.164	3257716	0.63	3657	5	1338448	d__Bacteria	p__Actinomycetota	c__Actinomycetes	o__Actinomycetales	f__Microbacteriaceae	g__Microbacterium	s__Microbacterium SGBP127
MAGPD00041.fasta	TRUE	Other	Yes	No	No	89.5	0.32	0.82	106684	324.926	3012665	0.72	2542	53	198516	d__Bacteria	p__Actinomycetota	c__Actinomycetes	o__Actinomycetales	f__Actinomycetaceae	g__Actinomyces	s__Actinomyces SGBP060
MAGPD00056.fasta	TRUE	Other	No	No	No	78.9	0.92	0.88	8464	279.848	2370124	0.42	2486	322	28490	d__Bacteria	p__Pseudomonadota	c__Gammaproteobacteria	o__Pseudomonadales	f__Moraxellaceae	g__Acinetobacter	s__Acinetobacter sp003711395
MAGPD00060.fasta	TRUE	Other	No	No	No	81.88	2.65	0.871	10830	300.758	4239631	0.6	4098	489	61054	d__Bacteria	p__Pseudomonadota	c__Gammaproteobacteria	o__Enterobacterales	f__Enterobacteriaceae	g__Erwinia	s__Erwinia sp001422605
MAGPD00061.fasta	TRUE	Other	Yes	No	No	62.66	1.2	0.811	11982	260.04	1361746	0.46	1420	151	48255	d__Bacteria	p__Bacillota	c__Bacilli	o__Lactobacillales	f__Streptococcaceae	g__Streptococcus	s__Streptococcus SGBP206
MAGPD00062.fasta	TRUE	Other	No	No	No	81.15	0.6	0.872	39871	341.122	2771301	0.7	2364	130	121542	d__Bacteria	p__Actinomycetota	c__Actinomycetes	o__Actinomycetales	f__Actinomycetaceae	g__Actinomyces	s__Actinomyces slackii
MAGPD00063.fasta	TRUE	Other	No	No	Yes	99.24	1.2	0.914	47403	350.434	3021574	0.45	2630	92	211904	d__Bacteria	p__Bacteroidota	c__Bacteroidia	o__Bacteroidales	f__Bacteroidaceae	g__Bacteroides	s__Bacteroides sp017992695
MAGPD00076.fasta	TRUE	Other	Yes	No	No	71.07	2.37	0.901	6909	288.853	2043604	0.48	2129	334	23183	d__Bacteria	p__Pseudomonadota	c__Gammaproteobacteria	o__Pseudomonadales	f__Pseudomonadaceae	g__Thiopseudomonas	s__Thiopseudomonas SGBP263
MAGPD00100.fasta	TRUE	Other	Yes	No	Yes	93.71	0.12	0.846	39680	327.303	2848814	0.57	2458	136	126672	d__Bacteria	p__Pseudomonadota	c__Gammaproteobacteria	o__Burkholderiales	f__Burkholderiaceae	g__Lampropedia	s__Lampropedia SGBP134
MAGPD00101.fasta	TRUE	Other	Yes	No	No	81.38	0.11	0.819	33661	278.253	3390681	0.34	3334	171	127361	d__Bacteria	p__Bacillota	c__Bacilli	o__Bacillales_B	f__DSM-1321	g__Bacillus_AD	s__Bacillus_AD SGBP138
MAGPD00102.fasta	TRUE	Other	No	No	Yes	94.58	0.08	0.887	36017	315.148	4077078	0.34	3828	180	163216	d__Bacteria	p__Bacteroidota	c__Bacteroidia	o__Flavobacteriales	f__Weeksellaceae	g__Chryseobacterium	s__Chryseobacterium piscium
MAGPD00107.fasta	TRUE	Other	No	No	Yes	100	0.18	0.906	460440	321.354	3515001	0.66	3307	19	813383	d__Bacteria	p__Pseudomonadota	c__Alphaproteobacteria	o__Caulobacterales	f__Caulobacteraceae	g__Brevundimonas	s__Brevundimonas nasdae
MAGPD00112.fasta	TRUE	Other	No	No	Yes	99.77	0.2	0.841	331152	322.978	3503073	0.52	3043	18	1041122	d__Bacteria	p__Pseudomonadota	c__Gammaproteobacteria	o__Enterobacterales	f__Enterobacteriaceae	g__Plesiomonas	s__Plesiomonas shigelloides
MAGPD00119.fasta	TRUE	Other	Yes	No	Yes	100	0.01	0.938	515287	311.36	1905048	0.46	1915	5	602624	d__Bacteria	p__Pseudomonadota	c__Gammaproteobacteria	o__Burkholderiales	f__Burkholderiaceae	g__Polynucleobacter	s__Polynucleobacter SGBP111
MAGPD00122.fasta	TRUE	Other	Yes	No	Yes	99.94	0.73	0.852	94667	308.123	4616228	0.44	4263	89	325497	d__Bacteria	p__Bacillota	c__Bacilli	o__Paenibacillales	f__Paenibacillaceae	g__Paenibacillus	s__Paenibacillus SGBP215
MAGPD00125.fasta	TRUE	Other	Yes	No	Yes	99.77	1.7	0.894	33913	310.776	1740241	0.54	1670	87	81704	d__Bacteria	p__Pseudomonadota	c__Gammaproteobacteria	o__Burkholderiales	f__Neisseriaceae	g__GGBP04	s__GGBP04 SGBP077
MAGPD00127.fasta	TRUE	Other	Yes	No	No	80.94	8.32	0.886	18581	299.419	3267733	0.3	3229	307	123694	d__Bacteria	p__Bacteroidota	c__Bacteroidia	o__Flavobacteriales	f__Weeksellaceae	g__Empedobacter	s__Empedobacter SGBP121
MAGPD00128.fasta	TRUE	Other	No	No	No	74.24	4.69	0.898	7072	274.081	4130709	0.64	4521	689	29630	d__Bacteria	p__Pseudomonadota	c__Gammaproteobacteria	o__Pseudomonadales	f__Pseudomonadaceae	g__Pseudomonas_E	s__Pseudomonas_E sp014851865
MAGPD00132.fasta	TRUE	Other	Yes	No	No	87.26	1.9	0.86	37706	320.069	2352085	0.38	2109	85	96346	d__Bacteria	p__Pseudomonadota	c__Gammaproteobacteria	o__Pseudomonadales	f__Moraxellaceae	g__Acinetobacter	s__Acinetobacter SGBP162
MAGPD00138.fasta	TRUE	Other	No	No	Yes	99.95	0.38	0.875	368600	293.078	2086611	0.35	2081	9	574856	d__Bacteria	p__Bacillota	c__Bacilli	o__Lactobacillales	f__Lactobacillaceae	g__Lactobacillus	s__Lactobacillus acidophilus
MAGPD00142.fasta	TRUE	Other	No	No	Yes	94.97	0.09	0.867	34865	300.264	2434689	0.28	2346	104	156652	d__Bacteria	p__Bacillota_A	c__Clostridia	o__Clostridiales	f__Clostridiaceae	g__Sarcina	s__Sarcina mediterraneense
MAGPD00144.fasta	TRUE	Other	Yes	No	Yes	99.27	0.01	0.857	37339	294.664	3650532	0.45	3547	158	163775	d__Bacteria	p__Bacillota	c__Bacilli	o__Paenibacillales	f__Paenibacillaceae	g__Paenibacillus_B	s__Paenibacillus_B SGBP007
MAGPD00148.fasta	TRUE	Other	No	No	No	84.45	0.15	0.885	138583	308.346	1536859	0.36	1472	37	203023	d__Bacteria	p__Bacillota	c__Bacilli	o__Lactobacillales	f__Lactobacillaceae	g__Ligilactobacillus	s__Ligilactobacillus sp900765635
MAGPD00151.fasta	TRUE	Other	Yes	No	No	88.4	0.01	0.884	19786	306.259	3628468	0.54	3499	262	73262	d__Bacteria	p__Pseudomonadota	c__Gammaproteobacteria	o__Burkholderiales	f__Burkholderiaceae	g__Advenella	s__Advenella SGBP168
MAGPD00153.fasta	TRUE	Other	Yes	No	Yes	99.73	0.32	0.818	70272	291.373	3273202	0.38	3068	88	182499	d__Bacteria	p__Bacillota	c__Bacilli	o__Bacillales_A	f__Planococcaceae	g__Solibacillus	s__Solibacillus SGBP053
MAGPD00156.fasta	TRUE	Other	Yes	No	Yes	92.17	0.22	0.823	32514	302.896	4514585	0.42	4095	241	88133	d__Bacteria	p__Bacillota	c__Bacilli	o__Paenibacillales	f__Paenibacillaceae	g__Paenibacillus	s__Paenibacillus SGBP201
MAGPD00157.fasta	TRUE	Other	Yes	No	Yes	99.97	0.04	0.938	103305	315.734	1989870	0.57	1975	30	161224	d__Bacteria	p__Pseudomonadota	c__Gammaproteobacteria	o__Burkholderiales	f__Rhodocyclaceae	g__Fluviibacter	s__Fluviibacter SGBP044
MAGPD00162.fasta	TRUE	Other	No	No	Yes	92.54	2.1	0.84	20179	303.432	3662526	0.28	3382	273	139404	d__Bacteria	p__Bacillota_A	c__Clostridia	o__Clostridiales	f__Clostridiaceae	g__Clostridium	s__Clostridium neonatale
MAGPD00167.fasta	TRUE	Other	Yes	No	No	57.09	0.05	0.924	4341	278.851	1307470	0.29	1446	327	13784	d__Bacteria	p__Bacteroidota	c__Bacteroidia	o__Flavobacteriales	f__Weeksellaceae	g__Faecalibacter	s__Faecalibacter SGBP184
MAGPD00169.fasta	TRUE	Other	No	No	No	82.83	0.07	0.879	15939	298.515	3298402	0.63	3242	295	85687	d__Bacteria	p__Pseudomonadota	c__Gammaproteobacteria	o__Enterobacterales	f__Aeromonadaceae	g__Aeromonas	s__Aeromonas caviae
MAGPD00171.fasta	TRUE	Other	Yes	No	Yes	95.78	0.71	0.861	136906	319.309	3733310	0.47	3359	45	366544	d__Bacteria	p__Pseudomonadota	c__Gammaproteobacteria	o__Enterobacterales	f__Enterobacteriaceae	g__Yersinia	s__Yersinia SGBP221
MAGPD00177.fasta	TRUE	Other	No	No	Yes	99.98	0.18	0.876	43435	298.206	2192199	0.4	2149	73	86397	d__Bacteria	p__Bacillota	c__Bacilli	o__Lactobacillales	f__Lactobacillaceae	g__Ligilactobacillus	s__Ligilactobacillus sp910587695
MAGPD00193.fasta	TRUE	Other	Yes	No	No	72.97	3.53	0.876	7867	306.967	1631200	0.27	1553	265	29725	d__Bacteria	p__Bacillota_A	c__Clostridia	o__Clostridiales	f__Clostridiaceae	g__Clostridium	s__Clostridium SGBP006
MAGPD00194.fasta	TRUE	Other	Yes	No	No	79.22	1.91	0.867	9301	304.167	1494216	0.28	1421	240	56117	d__Bacteria	p__Bacillota_A	c__Clostridia	o__Clostridiales	f__Clostridiaceae	g__Clostridium	s__Clostridium SGBP097
MAGPD00196.fasta	TRUE	Other	Yes	No	No	83.98	0.57	0.821	14369	279.363	3026546	0.38	2971	307	55429	d__Bacteria	p__Bacillota	c__Bacilli	o__Bacillales_A	f__Planococcaceae	g__Lysinibacillus	s__Lysinibacillus SGBP178
MAGPD00201.fasta	TRUE	Other	Yes	No	No	74.82	0.16	0.835	124163	304.555	3048699	0.28	2789	63	224076	d__Bacteria	p__Bacillota_A	c__Clostridia	o__Clostridiales	f__Clostridiaceae	g__Sarcina	s__Sarcina SGBP259
MAGPD00204.fasta	TRUE	Other	No	No	No	85.85	3.16	0.849	20454	301.799	1665248	0.42	1565	121	74503	d__Bacteria	p__Bacillota	c__Bacilli	o__Lactobacillales	f__Streptococcaceae	g__Streptococcus	s__Streptococcus halichoeri
MAGPD00225.fasta	TRUE	Other	No	No	Yes	98.43	0.24	0.836	58562	300.863	2222301	0.42	2062	59	170603	d__Bacteria	p__Bacillota	c__Bacilli	o__Lactobacillales	f__Streptococcaceae	g__Streptococcus	s__Streptococcus criceti
MAGPD00234.fasta	TRUE	Other	Yes	No	Yes	98.72	1.24	0.876	216573	309.755	4653843	0.58	4391	27	874704	d__Bacteria	p__Pseudomonadota	c__Alphaproteobacteria	o__Rhizobiales	f__Rhizobiaceae	g__Agrobacterium	s__Agrobacterium SGBP027
MAGPD00257.fasta	TRUE	Other	Yes	No	Yes	99.95	0.23	0.885	87943	315.168	2159164	0.4	2025	33	239484	d__Bacteria	p__Bacillota	c__Bacilli	o__Lactobacillales	f__Lactobacillaceae	g__Ligilactobacillus	s__Ligilactobacillus SGBP211
MAGPD00263.fasta	TRUE	Other	Yes	No	Yes	94.62	2.31	0.85	20382	291.707	4132005	0.4	4019	311	74083	d__Bacteria	p__Pseudomonadota	c__Gammaproteobacteria	o__Enterobacterales	f__Enterobacteriaceae	g__Providencia	s__Providencia SGBP195
MAGPD00266.fasta	TRUE	Other	Yes	No	No	66.47	0.11	0.889	79549	298.427	1437378	0.38	1430	28	228753	d__Bacteria	p__Bacillota	c__Bacilli	o__Lactobacillales	f__Streptococcaceae	g__Streptococcus	s__Streptococcus SGBP217
MAGPD00294.fasta	TRUE	Other	Yes	No	No	76.97	1.24	0.87	12717	287.263	2231927	0.28	2256	241	39481	d__Bacteria	p__Bacillota_A	c__Clostridia	o__Clostridiales	f__Clostridiaceae	g__Clostridium	s__Clostridium SGBP085
MAGPD00298.fasta	TRUE	Other	Yes	No	No	77.68	0.14	0.822	13480	288.014	2181848	0.35	2078	239	45857	d__Bacteria	p__Bacillota	c__Bacilli	o__MOL361	f__Turicibacteraceae	g__Turicibacter	s__Turicibacter SGBP112
MAGPD00299.fasta	TRUE	Other	Yes	No	No	59.03	1.62	0.878	5218	296.294	1739907	0.29	1721	400	21402	d__Bacteria	p__Bacillota_A	c__Clostridia	o__Clostridiales	f__Clostridiaceae	g__Clostridium	s__Clostridium SGBP101
MAGPD00314.fasta	TRUE	Other	Yes	No	No	67.06	0.35	0.872	7221	307.705	1041906	0.28	985	165	23072	d__Bacteria	p__Bacillota_A	c__Clostridia	o__Clostridiales	f__Clostridiaceae	g__Clostridium	s__Clostridium SGBP149
MAGPD00321.fasta	TRUE	Other	No	No	Yes	100	0.06	0.875	90970	295.532	2272940	0.35	2246	45	174456	d__Bacteria	p__Bacillota	c__Bacilli	o__Lactobacillales	f__Streptococcaceae	g__Lactococcus	s__Lactococcus lactis
MAGPD00328.fasta	TRUE	Other	No	No	No	82.85	2.8	0.879	18436	312.271	3596076	0.74	3382	291	69682	d__Bacteria	p__Actinomycetota	c__Actinomycetes	o__Actinomycetales	f__Dermatophilaceae	g__Agilicoccus	s__Agilicoccus flavus
MAGPD00336.fasta	TRUE	Other	Yes	No	Yes	93.73	1.3	0.866	16913	300.187	3173859	0.28	3055	276	76835	d__Bacteria	p__Bacillota_A	c__Clostridia	o__Clostridiales	f__Clostridiaceae	g__Clostridium	s__Clostridium SGBP200
MAGPD00338.fasta	TRUE	Other	Yes	No	Yes	90.57	1.55	0.883	12591	291.476	4419455	0.71	4474	498	62827	d__Bacteria	p__Actinomycetota	c__Actinomycetes	o__Propionibacteriales	f__Propionibacteriaceae	g__Microlunatus	s__Microlunatus SGBP157
MAGPD00360.fasta	TRUE	Other	Yes	No	No	52.12	4.2	0.767	9599	183.501	2909601	0.38	4083	596	35034	d__Bacteria	p__Pseudomonadota	c__Gammaproteobacteria	o__Pseudomonadales	f__Moraxellaceae	g__Acinetobacter	s__Acinetobacter SGBP002
MAGPD00370.fasta	TRUE	Other	Yes	No	Yes	97.33	0.33	0.847	47631	313.438	3913194	0.38	3532	153	160088	d__Bacteria	p__Bacillota	c__Bacilli	o__Paenibacillales	f__Paenibacillaceae	g__Pristimantibacillus	s__Pristimantibacillus SGBP254
MAGPD00385.fasta	TRUE	Other	No	No	Yes	96.24	0.11	0.833	179790	297.793	2052894	0.44	1918	23	283310	d__Bacteria	p__Bacillota	c__Bacilli	o__Lactobacillales	f__Streptococcaceae	g__Streptococcus	s__Streptococcus sobrinus
MAGPD00391.fasta	TRUE	Other	Yes	No	Yes	98.98	0.3	0.896	30698	313.726	1969939	0.34	1877	126	94608	d__Bacteria	p__Bacteroidota	c__Bacteroidia	o__Flavobacteriales	f__Weeksellaceae	g__Bergeyella_A	s__Bergeyella_A SGBP028
MAGPD00392.fasta	TRUE	Other	Yes	No	No	89.56	0.44	0.838	15749	284.008	2066637	0.59	2036	207	61006	d__Bacteria	p__Pseudomonadota	c__Gammaproteobacteria	o__Burkholderiales	f__Neisseriaceae	g__Neisseria	s__Neisseria SGBP067
MAGPD00421.fasta	TRUE	Other	No	No	No	63.98	3.13	0.835	9718	266.216	1624104	0.56	1703	220	43885	d__Bacteria	p__Pseudomonadota	c__Gammaproteobacteria	o__Burkholderiales	f__Neisseriaceae	g__Neisseria	s__Neisseria dentiae_A
MAGPD00423.fasta	TRUE	Other	Yes	No	No	76.19	2.25	0.899	6748	271.721	3161719	0.63	3493	555	44663	d__Bacteria	p__Pseudomonadota	c__Alphaproteobacteria	o__Rhodobacterales	f__Rhodobacteraceae	g__Paracoccus	s__Paracoccus SGBP088
MAGPD00429.fasta	TRUE	Other	Yes	No	No	84.44	0.98	0.907	50206	356.957	3716822	0.37	3150	135	166957	d__Bacteria	p__Bacteroidota	c__Bacteroidia	o__Sphingobacteriales	f__Sphingobacteriaceae	g__Sphingobacterium	s__Sphingobacterium SGBP204
MAGPD00433.fasta	TRUE	Other	Yes	No	No	77.55	4.48	0.908	6455	280.116	2381885	0.69	2580	499	27766	d__Bacteria	p__Pseudomonadota	c__Gammaproteobacteria	o__Xanthomonadales	f__Xanthomonadaceae	g__Luteimonas_D	s__Luteimonas_D SGBP251
MAGPD00436.fasta	TRUE	Other	Yes	No	Yes	90.8	2.67	0.906	23311	310.351	2902735	0.32	2829	186	92294	d__Bacteria	p__Bacteroidota	c__Bacteroidia	o__Flavobacteriales	f__Flavobacteriaceae	g__Flavobacterium	s__Flavobacterium SGBP113
MAGPD00438.fasta	TRUE	Other	Yes	No	No	82.86	3.26	0.911	14457	324.761	3698589	0.4	3465	366	71077	d__Bacteria	p__Bacteroidota	c__Bacteroidia	o__Sphingobacteriales	f__Sphingobacteriaceae	g__Sphingobacterium	s__Sphingobacterium SGBP012
MAGPD00439.fasta	TRUE	Other	Yes	No	Yes	100	0.04	0.915	119701	337.039	2831489	0.5	2565	48	235000	d__Bacteria	p__Verrucomicrobiota	c__Verrucomicrobiae	o__Verrucomicrobiales	f__Akkermansiaceae	g__Luteolibacter	s__Luteolibacter SGBP143
MAGPD00440.fasta	TRUE	Other	Yes	No	Yes	95.59	0.03	0.895	116489	346.295	3636585	0.42	3136	58	294456	d__Bacteria	p__Bacteroidota	c__Bacteroidia	o__Sphingobacteriales	f__Sphingobacteriaceae	g__Sphingobacterium	s__Sphingobacterium SGBP118
MAGPD00441.fasta	TRUE	Other	No	No	Yes	93.42	4.32	0.852	31072	293.403	2420018	0.37	2345	158	84831	d__Bacteria	p__Pseudomonadota	c__Gammaproteobacteria	o__Pseudomonadales	f__Moraxellaceae	g__Acinetobacter	s__Acinetobacter faecalis
MAGPD00442.fasta	TRUE	Other	Yes	No	No	86.24	2.66	0.911	34384	331.77	3217138	0.35	2947	166	97119	d__Bacteria	p__Bacteroidota	c__Bacteroidia	o__Sphingobacteriales	f__Sphingobacteriaceae	g__Sphingobacterium	s__Sphingobacterium SGBP182
MAGPD00444.fasta	TRUE	Other	Yes	No	Yes	99.99	0.05	0.92	115008	310.226	1651804	0.32	1639	42	209185	d__Bacteria	p__Campylobacterota	c__Campylobacteria	o__Campylobacterales	f__Campylobacteraceae	g__Campylobacter_D	s__Campylobacter_D SGBP104
MAGPD00450.fasta	TRUE	Other	No	No	Yes	99.98	0	0.902	461535	327.499	2208668	0.47	2029	10	682413	d__Bacteria	p__Pseudomonadota	c__Gammaproteobacteria	o__Enterobacterales	f__Pasteurellaceae	g__Basfia_A	s__Basfia_A sp014843355
MAGPD00453.fasta	TRUE	Other	No	No	No	75.55	0.31	0.827	13147	280.734	1926130	0.56	1896	205	38152	d__Bacteria	p__Pseudomonadota	c__Gammaproteobacteria	o__Burkholderiales	f__Neisseriaceae	g__Neisseria	s__Neisseria dentiae
MAGPD00464.fasta	TRUE	Other	Yes	No	No	80.81	1.96	0.875	34002	334.087	3109098	0.37	2716	146	94977	d__Bacteria	p__Bacillota_A	c__Clostridia	o__Lachnospirales	f__Lachnospiraceae	g__KM106-2	s__KM106-2 SGBP136
MAGPD00466.fasta	TRUE	Other	Yes	No	Yes	92.12	1.23	0.864	29865	327.237	3372858	0.37	2973	193	88746	d__Bacteria	p__Bacillota_A	c__Clostridia	o__Lachnospirales	f__Lachnospiraceae	g__KM106-2	s__KM106-2 SGBP065
MAGPD00468.fasta	TRUE	Other	No	No	Yes	99.97	1.05	0.881	95897	295.787	1770477	0.4	1762	39	327359	d__Bacteria	p__Bacillota	c__Bacilli	o__Lactobacillales	f__Lactobacillaceae	g__Limosilactobacillus	s__Limosilactobacillus vaginalis
MAGPD00524.fasta	TRUE	Other	No	No	Yes	91.31	0.9	0.883	19934	290.199	2159991	0.57	2194	168	96730	d__Bacteria	p__Actinomycetota	c__Actinomycetes	o__Actinomycetales	f__Micrococcaceae	g__Rothia	s__Rothia endophytica
MAGPD00530.fasta	TRUE	Other	No	No	Yes	93.14	1.87	0.885	55594	316.041	4698433	0.55	4395	143	216988	d__Bacteria	p__Pseudomonadota	c__Gammaproteobacteria	o__Enterobacterales	f__Enterobacteriaceae	g__Cedecea	s__Cedecea neteri_A
MAGPD00536.fasta	TRUE	Other	Yes	No	Yes	93.85	0.75	0.852	34016	298.893	3271474	0.35	3112	155	90017	d__Bacteria	p__Bacillota_A	c__Clostridia	o__Lachnospirales	f__Cellulosilyticaceae	g__Cellulosilyticum	s__Cellulosilyticum SGBP207
MAGPD00540.fasta	TRUE	Other	Yes	No	No	88.67	0.73	0.839	46867	305.036	4154227	0.32	3813	149	233716	d__Bacteria	p__Bacillota_A	c__Clostridia	o__Clostridiales	f__Clostridiaceae	g__Clostridium_J	s__Clostridium_J SGBP011
MAGPD00644.fasta	TRUE	Other	Yes	No	No	71.72	3.09	0.864	4574	262.123	2341312	0.63	2578	510	76836	d__Bacteria	p__Pseudomonadota	c__Gammaproteobacteria	o__Burkholderiales	f__Burkholderiaceae	g__Ottowia	s__Ottowia SGBP126
MAGPD00646.fasta	TRUE	Other	Yes	No	Yes	99.9	0.67	0.906	87153	315.717	2881421	0.33	2758	61	258425	d__Bacteria	p__Bacteroidota	c__Bacteroidia	o__Flavobacteriales	f__Weeksellaceae	g__Chryseobacterium	s__Chryseobacterium SGBP083
MAGPD00671.fasta	TRUE	Other	Yes	No	Yes	100	2.18	0.813	23050	307.466	3554038	0.28	3137	230	128413	d__Bacteria	p__Bacillota_A	c__Clostridia	o__Clostridiales	f__Clostridiaceae	g__Clostridium	s__Clostridium SGBP098
MAGPD00675.fasta	TRUE	Other	No	No	Yes	98.91	0.3	0.914	98088	310.298	2459672	0.31	2419	45	436398	d__Bacteria	p__Fusobacteriota	c__Fusobacteriia	o__Fusobacteriales	f__Fusobacteriaceae	g__Cetobacterium_A	s__Cetobacterium_A sp934085975
MAGPD00678.fasta	TRUE	Other	Yes	No	Yes	99.99	0.21	0.859	46931	317.837	3480681	0.35	3138	127	168747	d__Bacteria	p__Bacillota_A	c__Clostridia	o__Lachnospirales	f__Lachnospiraceae	g__Anaerosporobacter	s__Anaerosporobacter SGBP129
MAGPD00687.fasta	TRUE	Other	Yes	No	Yes	95.2	1.71	0.889	290885	296.509	2359020	0.43	2364	14	394307	d__Bacteria	p__Bacillota	c__Bacilli	o__Lactobacillales	f__Streptococcaceae	g__Streptococcus	s__Streptococcus SGBP144
MAGPD00767.fasta	TRUE	Other	Yes	No	Yes	91.99	0.81	0.865	17193	285.355	1531232	0.46	1550	120	50037	d__Bacteria	p__Bacillota	c__Bacilli	o__Lactobacillales	f__Streptococcaceae	g__Streptococcus	s__Streptococcus SGBP017
MAGPD00797.fasta	TRUE	Other	No	No	Yes	99.9	0.45	0.878	154748	340.327	4247290	0.52	3656	53	434896	d__Bacteria	p__Pseudomonadota	c__Gammaproteobacteria	o__Pseudomonadales	f__Cellvibrionaceae	g__Cellvibrio	s__Cellvibrio polysaccharolyticus
MAGPD00817.fasta	TRUE	Other	Yes	No	No	82	4.65	0.795	2041662	196.23	2041662	0.38	2779	1	2041662	d__Bacteria	p__Bacillota	c__Bacilli	o__Lactobacillales	f__Streptococcaceae	g__Streptococcus	s__Streptococcus SGBP153
MAGPD00825.fasta	TRUE	Other	Yes	No	No	68.24	2.79	0.792	1971854	193.055	1971854	0.38	2720	1	1971854	d__Bacteria	p__Bacillota	c__Bacilli	o__Lactobacillales	f__Streptococcaceae	g__Streptococcus	s__Streptococcus SGBP223
MAGPD00834.fasta	TRUE	Other	Yes	No	No	91.89	8.42	0.871	15824	304.686	3224000	0.35	3076	286	61831	d__Bacteria	p__Bacillota	c__Bacilli	o__Lactobacillales	f__Enterococcaceae	g__Enterococcus	s__Enterococcus SGBP106
MAGPD00843.fasta	TRUE	Other	No	No	Yes	96.89	1.34	0.87	708335	308.047	3257783	0.43	3072	11	993926	d__Bacteria	p__Pseudomonadota	c__Gammaproteobacteria	o__Pseudomonadales	f__Moraxellaceae	g__Acinetobacter	s__Acinetobacter soli
MAGPD00858.fasta	TRUE	Other	No	No	No	64.92	0.81	0.89	32849	290.379	1301683	0.42	1332	74	107129	d__Bacteria	p__Bacillota	c__Bacilli	o__Lactobacillales	f__Lactobacillaceae	g__Paucilactobacillus	s__Paucilactobacillus vaccinostercus
MAGPD00859.fasta	TRUE	Other	No	No	No	77.91	1.76	0.903	21706	309.458	1401752	0.41	1366	93	63173	d__Bacteria	p__Bacillota	c__Bacilli	o__Lactobacillales	f__Streptococcaceae	g__Streptococcus	s__Streptococcus sp905221165
MAGPD00860.fasta	TRUE	Other	No	No	No	95.93	6.45	0.888	546819	320.616	5308464	0.58	4906	20	1161617	d__Bacteria	p__Pseudomonadota	c__Gammaproteobacteria	o__Enterobacterales	f__Enterobacteriaceae	g__Klebsiella	s__Klebsiella quasipneumoniae
MAGPD00864.fasta	TRUE	Other	No	No	No	85.39	1.42	0.914	14227	306.331	2412149	0.44	2404	230	71689	d__Bacteria	p__Bacillota_A	c__Clostridia	o__Lachnospirales	f__Lachnospiraceae	g__Ruminococcus_B	s__Ruminococcus_B gnavus
MAGPD00875.fasta	TRUE	Other	No	No	No	79.07	4.11	0.856	14845	259.504	1417541	0.39	1562	144	47863	d__Bacteria	p__Bacillota	c__Bacilli	o__Lactobacillales	f__Streptococcaceae	g__Streptococcus	s__Streptococcus thermophilus
MAGPD00878.fasta	TRUE	Other	Yes	No	No	89.79	5.43	0.841	91339	276.127	2512507	0.61	2557	80	210666	d__Bacteria	p__Actinomycetota	c__Actinomycetes	o__Actinomycetales	f__Micrococcaceae	g__Rothia	s__Rothia SGBP016
MAGPD00891.fasta	TRUE	Other	Yes	No	No	73.55	9.75	0.88	5122	283.113	2712558	0.36	2816	550	45735	d__Bacteria	p__Bacillota	c__Bacilli	o__Lactobacillales	f__Enterococcaceae	g__Enterococcus_B	s__Enterococcus_B SGBP146
MAGPD00894.fasta	TRUE	Other	Yes	No	No	89.83	2.78	0.864	31036	306.205	1874989	0.38	1767	99	86412	d__Bacteria	p__Bacillota	c__Bacilli	o__Lactobacillales	f__Streptococcaceae	g__Streptococcus	s__Streptococcus SGBP042
MAGPD00900.fasta	TRUE	Other	No	No	No	85.78	0.39	0.911	14723	327.595	2991261	0.36	2777	282	110699	d__Bacteria	p__Bacteroidota	c__Bacteroidia	o__Sphingobacteriales	f__Sphingobacteriaceae	g__Sphingobacterium	s__Sphingobacterium cavernae
MAGPD00902.fasta	TRUE	Other	No	No	No	69	2.8	0.905	8280	299.146	3748657	0.64	3787	542	31196	d__Bacteria	p__Pseudomonadota	c__Gammaproteobacteria	o__Pseudomonadales	f__Pseudomonadaceae	g__Pseudomonas_E	s__Pseudomonas_E parafulva_A
MAGPD00912.fasta	TRUE	Other	No	No	No	86.44	3.19	0.866	11939	287.225	3528376	0.37	3551	372	88992	d__Bacteria	p__Pseudomonadota	c__Gammaproteobacteria	o__Pseudomonadales	f__Moraxellaceae	g__Acinetobacter	s__Acinetobacter sichuanensis
MAGPD00921.fasta	TRUE	Other	No	No	No	56.61	1.99	0.909	63567	331.172	2746533	0.65	2516	62	199735	d__Bacteria	p__Pseudomonadota	c__Gammaproteobacteria	o__Pseudomonadales	f__Pseudomonadaceae	g__Pseudomonas_E	s__Pseudomonas_E palmensis
MAGPD00927.fasta	TRUE	Other	Yes	No	Yes	97.4	2.73	0.892	66411	313.21	2005486	0.38	1907	48	269813	d__Bacteria	p__Bacillota	c__Bacilli	o__Lactobacillales	f__Enterococcaceae	g__Enterococcus_G	s__Enterococcus_G SGBP145
MAGPD00932.fasta	TRUE	Other	Yes	No	No	81.21	3.7	0.873	8846	285.662	3830184	0.66	3910	556	37922	d__Bacteria	p__Actinomycetota	c__Actinomycetes	o__Actinomycetales	f__Micrococcaceae	g__Paeniglutamicibacter	s__Paeniglutamicibacter SGBP075
MAGPD00938.fasta	TRUE	Other	No	No	No	84.57	5.91	0.862	25012	293.774	2441919	0.42	2391	172	79774	d__Bacteria	p__Pseudomonadota	c__Gammaproteobacteria	o__Pseudomonadales	f__Moraxellaceae	g__Acinetobacter	s__Acinetobacter towneri
MAGPD00945.fasta	TRUE	Other	Yes	No	No	78.15	1.38	0.895	8878	309.566	1855424	0.65	1791	261	54919	d__Bacteria	p__Actinomycetota	c__Actinomycetes	o__Mycobacteriales	f__Mycobacteriaceae	g__Corynebacterium	s__Corynebacterium SGBP240
MAGPD00946.fasta	TRUE	Other	Yes	No	No	87.33	1.73	0.91	8521	308.682	2549133	0.65	2509	349	38971	d__Bacteria	p__Actinomycetota	c__Actinomycetes	o__Actinomycetales	f__Microbacteriaceae	g__Leucobacter	s__Leucobacter SGBP094
MAGPD00947.fasta	TRUE	Other	No	No	No	69.38	0.41	0.847	6221	274.63	2115009	0.44	2179	365	39525	d__Bacteria	p__Bacillota	c__Bacilli	o__Lactobacillales	f__Enterococcaceae	g__Enterococcus_C	s__Enterococcus_C leclercqii
MAGPD00948.fasta	TRUE	Other	Yes	No	Yes	99.9	0.28	0.91	120304	322.336	3081058	0.56	2903	54	447598	d__Bacteria	p__Pseudomonadota	c__Gammaproteobacteria	o__Pseudomonadales	f__Pseudomonadaceae	g__Halopseudomonas	s__Halopseudomonas SGBP243
MAGPD00949.fasta	TRUE	Other	No	No	No	88.73	0.01	0.873	29687	310.201	4100285	0.54	3853	207	142883	d__Bacteria	p__Pseudomonadota	c__Gammaproteobacteria	o__Enterobacterales	f__Enterobacteriaceae	g__Pantoea	s__Pantoea ananatis
MAGPD00955.fasta	TRUE	Other	No	No	No	89.79	1.26	0.905	12914	302.612	2092244	0.45	2089	218	42153	d__Bacteria	p__Pseudomonadota	c__Gammaproteobacteria	o__Burkholderiales	f__Burkholderiaceae	g__Oligella	s__Oligella ureolytica
MAGPD00959.fasta	TRUE	Other	No	No	No	68.8	1.64	0.908	7796	276.28	1448420	0.42	1589	216	30001	d__Bacteria	p__Bacillota	c__Bacilli	o__Staphylococcales	f__Salinicoccaceae	g__Jeotgalicoccus	s__Jeotgalicoccus nanhaiensis
MAGPD00962.fasta	TRUE	Other	Yes	No	No	79.1	2.25	0.89	7755	285.326	3491535	0.65	3637	512	48900	d__Bacteria	p__Pseudomonadota	c__Gammaproteobacteria	o__Burkholderiales	f__Burkholderiaceae	g__Comamonas	s__Comamonas SGBP120
MAGPD00965.fasta	TRUE	Other	Yes	No	No	84.74	0.65	0.857	10264	287.728	2714788	0.38	2699	336	38529	d__Bacteria	p__Pseudomonadota	c__Gammaproteobacteria	o__Pseudomonadales	f__Moraxellaceae	g__Acinetobacter	s__Acinetobacter SGBP108
MAGPD00966.fasta	TRUE	Other	No	No	No	75.08	0.42	0.888	6310	286.662	1799762	0.32	1861	314	29214	d__Bacteria	p__Bacillota	c__Bacilli	o__Staphylococcales	f__Staphylococcaceae	g__Mammaliicoccus	s__Mammaliicoccus fleurettii
MAGPD00967.fasta	TRUE	Other	Yes	No	No	70.38	0.12	0.897	8282	293.126	3071373	0.61	3137	445	58488	d__Bacteria	p__Actinomycetota	c__Actinomycetes	o__Actinomycetales	f__Micrococcaceae	g__Specibacter	s__Specibacter SGBP158
MAGPD00969.fasta	TRUE	Other	Yes	No	Yes	93.9	0.11	0.905	22742	323.705	2474563	0.37	2310	156	61598	d__Bacteria	p__Bacteroidota	c__Bacteroidia	o__Flavobacteriales	f__Weeksellaceae	g__Moheibacter	s__Moheibacter SGBP252
MAGPD00971.fasta	TRUE	Other	Yes	No	No	87.92	2.62	0.877	9061	284.809	1930013	0.37	1984	262	40736	d__Bacteria	p__Bacillota	c__Bacilli	o__Lactobacillales	f__Aerococcaceae	g__Ruoffia	s__Ruoffia SGBP258
MAGPD00973.fasta	TRUE	Other	Yes	No	Yes	94.19	0.98	0.908	46805	312.745	2033492	0.38	1972	86	183587	d__Bacteria	p__Bacillota_I	c__Bacilli_A	o__Erysipelotrichales	f__Erysipelotrichaceae	g__Erysipelothrix	s__Erysipelothrix SGBP179
MAGPD00975.fasta	TRUE	Other	No	No	No	88.72	0.21	0.904	24581	300.019	2435186	0.43	2451	155	76325	d__Bacteria	p__Bacillota	c__Bacilli	o__Lactobacillales	f__Enterococcaceae	g__Enterococcus_H	s__Enterococcus_H canis
MAGPD00976.fasta	TRUE	Other	Yes	No	No	67.87	0.02	0.866	6969	275.187	1193843	0.35	1253	195	35358	d__Bacteria	p__Bacillota	c__Bacilli	o__Lactobacillales	f__Carnobacteriaceae	g__Atopostipes	s__Atopostipes SGBP220
MAGPD00977.fasta	TRUE	Other	Yes	No	No	63.1	1.11	0.88	7013	282.697	1410281	0.35	1465	233	33806	d__Bacteria	p__Bacillota	c__Bacilli	o__Lactobacillales	f__Carnobacteriaceae	g__Atopostipes	s__Atopostipes SGBP222
MAGPD00979.fasta	TRUE	Other	Yes	No	Yes	90.46	0.04	0.917	31960	298.497	1885305	0.47	1936	107	111579	d__Bacteria	p__Campylobacterota	c__Campylobacteria	o__Campylobacterales	f__Helicobacteraceae	g__Helicobacter_C	s__Helicobacter_C SGBP049
MAGPD00980.fasta	TRUE	Other	Yes	No	No	69.33	3.42	0.873	6874	287.616	3166893	0.29	3209	541	45502	d__Bacteria	p__Bacillota_A	c__Clostridia	o__Peptostreptococcales	f__Peptostreptococcaceae	g__Terrisporobacter	s__Terrisporobacter SGBP052
MAGPD00982.fasta	TRUE	Other	Yes	No	Yes	99.49	0.08	0.914	86712	321.837	2770635	0.53	2627	56	334471	d__Bacteria	p__Pseudomonadota	c__Gammaproteobacteria	o__Pseudomonadales	f__Pseudomonadaceae	g__Halopseudomonas	s__Halopseudomonas SGBP244
MAGPD00983.fasta	TRUE	Other	Yes	No	No	78.64	2.11	0.942	11517	298.059	1680505	0.47	1776	196	45083	d__Bacteria	p__Pseudomonadota	c__Gammaproteobacteria	o__Burkholderiales	f__Burkholderiaceae	g__Paenalcaligenes	s__Paenalcaligenes SGBP063
MAGPD00984.fasta	TRUE	Other	Yes	No	Yes	99.94	0.05	0.887	81369	314.532	2828349	0.47	2664	54	188432	d__Bacteria	p__Pseudomonadota	c__Gammaproteobacteria	o__Enterobacterales	f__Aeromonadaceae	g__Oceanisphaera	s__Oceanisphaera SGBP018
MAGPD00986.fasta	TRUE	Other	No	No	Yes	99.8	0.06	0.869	45208	294.529	2796182	0.36	2753	105	104884	d__Bacteria	p__Bacillota	c__Bacilli	o__Lactobacillales	f__Enterococcaceae	g__Enterococcus_C	s__Enterococcus_C saigonensis
MAGPD00987.fasta	TRUE	Other	No	No	No	54.88	0.19	0.912	5096	286.882	2349144	0.66	2493	478	25591	d__Bacteria	p__Actinomycetota	c__Actinomycetes	o__Actinomycetales	f__Micrococcaceae	g__Specibacter	s__Specibacter sp027568515
MAGPD00988.fasta	TRUE	Other	Yes	No	No	62.35	3.86	0.856	142107	267.769	2734236	0.58	2927	23	297898	d__Bacteria	p__Pseudomonadota	c__Gammaproteobacteria	o__Pseudomonadales	f__Pseudomonadaceae	g__Pseudomonas_E	s__Pseudomonas_E SGBP070
MAGPD00989.fasta	TRUE	Other	No	No	No	79.51	0.75	0.895	13764	293.177	1750021	0.41	1784	176	59313	d__Bacteria	p__Bacillota	c__Bacilli	o__Lactobacillales	f__Aerococcaceae	g__Jeotgalibaca	s__Jeotgalibaca porci
MAGPD00990.fasta	TRUE	Other	No	No	Yes	95.99	1.01	0.934	39728	314.659	1401093	0.46	1391	55	169324	d__Bacteria	p__Spirochaetota	c__Spirochaetia	o__WRBN01	f__WRBN01	g__JAHHUI01	s__JAHHUI01 sp020024055
MAGPD00993.fasta	TRUE	Other	No	No	Yes	92.1	1.14	0.898	11561	289.345	2370973	0.32	2456	264	60019	d__Bacteria	p__Bacillota	c__Bacilli	o__Staphylococcales	f__Staphylococcaceae	g__Mammaliicoccus	s__Mammaliicoccus lentus
MAGPD00996.fasta	TRUE	Other	Yes	No	No	76.83	0.53	0.911	10474	295.076	1322060	0.38	1363	172	60994	d__Bacteria	p__Bacillota	c__Bacilli	o__Lactobacillales	f__Aerococcaceae	g__Dolosicoccus	s__Dolosicoccus SGBP079
MAGPD00998.fasta	TRUE	Other	Yes	No	Yes	95.88	1.77	0.875	24474	304.512	2005756	0.4	1923	140	101131	d__Bacteria	p__Bacillota	c__Bacilli	o__Lactobacillales	f__Aerococcaceae	g__Fundicoccus	s__Fundicoccus SGBP115
MAGPD00999.fasta	TRUE	Other	Yes	No	No	88.28	0.47	0.864	12982	279.628	3140617	0.39	3242	342	61700	d__Bacteria	p__Bacillota	c__Bacilli	o__Bacillales_A	f__Planococcaceae	g__Sporosarcina	s__Sporosarcina SGBP024
MAGPD01001.fasta	TRUE	Other	Yes	No	No	70.73	1.16	0.844	30058	244.715	1440952	0.38	1661	95	92879	d__Bacteria	p__Bacillota	c__Bacilli	o__Lactobacillales	f__Lactobacillaceae	g__Lactobacillus	s__Lactobacillus SGBP185
MAGPD01003.fasta	TRUE	Other	No	No	Yes	94.5	2.03	0.848	2138120	293.27	2138120	0.47	2064	1	2138120	d__Bacteria	p__Bacillota	c__Bacilli	o__Lactobacillales	f__Lactobacillaceae	g__Limosilactobacillus	s__Limosilactobacillus mucosae
MAGPD01007.fasta	TRUE	Other	No	No	No	82.87	0.5	0.879	1485485	284.784	1485485	0.39	1531	1	1485485	d__Bacteria	p__Bacillota	c__Bacilli	o__Lactobacillales	f__Lactobacillaceae	g__Leuconostoc	s__Leuconostoc citreum
MAGPD01015.fasta	TRUE	Other	Yes	No	No	50.07	4.21	0.806	63739	247.78	2222304	0.38	2418	76	163790	d__Bacteria	p__Pseudomonadota	c__Gammaproteobacteria	o__Pseudomonadales	f__Moraxellaceae	g__Acinetobacter	s__Acinetobacter SGBP051
MAGPD01021.fasta	TRUE	Other	No	No	No	68.9	1.51	0.852	340862	299.239	2141930	0.37	2037	20	638186	d__Bacteria	p__Bacillota	c__Bacilli	o__Lactobacillales	f__Vagococcaceae	g__Vagococcus_D	s__Vagococcus_D salmoninarum
MAGPD01022.fasta	TRUE	Other	No	No	No	89.5	4.95	0.832	184381	272.05	3052786	0.36	3120	35	420327	d__Bacteria	p__Pseudomonadota	c__Gammaproteobacteria	o__Pseudomonadales	f__Moraxellaceae	g__Acinetobacter	s__Acinetobacter portensis
MAGPD01027.fasta	TRUE	Other	Yes	No	No	53.46	1.27	0.855	95421	277.927	2927260	0.62	3012	74	338514	d__Bacteria	p__Pseudomonadota	c__Gammaproteobacteria	o__Burkholderiales	f__Burkholderiaceae	g__Comamonas	s__Comamonas SGBP090
MAGPD01033.fasta	TRUE	Other	No	No	Yes	90.24	0.89	0.889	70825	316.271	5613246	0.67	5268	123	436014	d__Bacteria	p__Pseudomonadota	c__Gammaproteobacteria	o__Pseudomonadales	f__Pseudomonadaceae	g__Pseudomonas	s__Pseudomonas aeruginosa
MAGPD01035.fasta	TRUE	Other	Yes	No	Yes	99.63	0.67	0.896	163239	309.437	2352314	0.43	2276	27	664047	d__Bacteria	p__Bacillota	c__Bacilli	o__Lactobacillales	f__Streptococcaceae	g__Streptococcus	s__Streptococcus SGBP105
MAGPD01036.fasta	TRUE	Other	Yes	No	Yes	94.44	2.28	0.843	577394	294.213	2879162	0.38	2754	20	878482	d__Bacteria	p__Bacillota	c__Bacilli	o__Lactobacillales	f__Vagococcaceae	g__Vagococcus_D	s__Vagococcus_D SGBP004
MAGPD01037.fasta	TRUE	Other	No	No	No	88.15	4.41	0.826	243200	291.125	4201056	0.38	3979	30	502535	d__Bacteria	p__Pseudomonadota	c__Gammaproteobacteria	o__Pseudomonadales	f__Moraxellaceae	g__Acinetobacter	s__Acinetobacter guillouiae
MAGPD01038.fasta	TRUE	Other	No	No	Yes	95.72	0.43	0.884	96818	306.176	3576145	0.6	3448	67	176293	d__Bacteria	p__Pseudomonadota	c__Gammaproteobacteria	o__Pseudomonadales	f__Halomonadaceae	g__Vreelandella	s__Vreelandella stevensii
MAGPD01041.fasta	TRUE	Other	No	No	Yes	98.08	0.48	0.893	1147145	304.701	1830485	0.43	1791	3	1147145	d__Bacteria	p__Bacillota	c__Bacilli	o__Lactobacillales	f__Streptococcaceae	g__Streptococcus	s__Streptococcus ferus
MAGPD01042.fasta	TRUE	Other	Yes	No	No	54.67	3.8	0.72	26958	200.338	2077751	0.36	2499	128	87181	d__Bacteria	p__Pseudomonadota	c__Gammaproteobacteria	o__Pseudomonadales	f__Moraxellaceae	g__Acinetobacter	s__Acinetobacter SGBP161
MAGPD01044.fasta	TRUE	Other	Yes	No	No	54.22	8.53	0.832	35944	251.295	2624746	0.6	2908	193	135939	d__Bacteria	p__Pseudomonadota	c__Gammaproteobacteria	o__Burkholderiales	f__Burkholderiaceae	g__Comamonas	s__Comamonas SGBP054
MAGPD01053.fasta	TRUE	Other	No	No	No	78.06	1.33	0.885	9239	263.61	1671514	0.41	1875	211	41172	d__Bacteria	p__Bacillota	c__Bacilli	o__Lactobacillales	f__Streptococcaceae	g__Streptococcus	s__Streptococcus ovis
MAGPD01106.fasta	TRUE	Other	No	No	No	87.33	3.63	0.878	21993	296.733	4317164	0.51	4268	438	84245	d__Bacteria	p__Pseudomonadota	c__Gammaproteobacteria	o__Enterobacterales	f__Enterobacteriaceae	g__Lelliottia	s__Lelliottia amnigena
MAGPD01109.fasta	TRUE	Other	No	No	Yes	93.36	1.59	0.902	15471	270.361	2684694	0.47	2993	244	78736	d__Bacteria	p__Bacillota	c__Bacilli	o__Exiguobacterales	f__Exiguobacteraceae	g__Exiguobacterium_A	s__Exiguobacterium_A sp001423965
MAGPD01110.fasta	TRUE	Other	No	No	No	88.91	0.04	0.881	73767	297.02	2787987	0.37	2762	84	207142	d__Bacteria	p__Bacillota	c__Bacilli	o__Bacillales_A	f__Planococcaceae	g__Kurthia	s__Kurthia gibsonii
MAGPD01113.fasta	TRUE	Other	No	No	Yes	99.97	0.04	0.883	236185	297.819	1920665	0.38	1902	13	526258	d__Bacteria	p__Bacillota	c__Bacilli	o__Lactobacillales	f__Streptococcaceae	g__Lactococcus	s__Lactococcus petauri
MAGPD01118.fasta	TRUE	Other	No	No	Yes	99.96	3.89	0.881	114876	309.281	3839852	0.61	3654	109	474564	d__Bacteria	p__Actinomycetota	c__Actinomycetes	o__Actinomycetales	f__Micrococcaceae	g__Glutamicibacter	s__Glutamicibacter sp002979865
MAGPD01120.fasta	TRUE	Other	Yes	No	Yes	95.28	4.78	0.874	45555	307.61	3288771	0.27	3117	115	134013	d__Bacteria	p__Bacillota_A	c__Clostridia	o__Clostridiales	f__Clostridiaceae	g__Clostridium	s__Clostridium SGBP099
MAGPD01125.fasta	TRUE	Other	Yes	No	No	59.88	0.15	0.891	6174	264.447	1665314	0.33	1873	307	22653	d__Bacteria	p__Bacteroidota	c__Bacteroidia	o__Flavobacteriales	f__Flavobacteriaceae	g__Flavobacterium	s__Flavobacterium SGBP128
MAGPD01126.fasta	TRUE	Other	No	No	No	88.39	1.96	0.868	17572	298.326	4375433	0.54	4252	366	100478	d__Bacteria	p__Pseudomonadota	c__Gammaproteobacteria	o__Enterobacterales	f__Enterobacteriaceae	g__Pantoea	s__Pantoea stewartii
MAGPD01127.fasta	TRUE	Other	No	No	No	83.54	3.73	0.838	10539	250.831	4272765	0.4	4772	522	35825	d__Bacteria	p__Pseudomonadota	c__Gammaproteobacteria	o__Enterobacterales	f__Enterobacteriaceae	g__Providencia	s__Providencia rettgeri
MAGPD01128.fasta	TRUE	Other	No	No	No	88.9	0.23	0.87	44124	306.292	3082530	0.43	2920	112	128126	d__Bacteria	p__Pseudomonadota	c__Gammaproteobacteria	o__Pseudomonadales	f__Moraxellaceae	g__Acinetobacter	s__Acinetobacter chinensis
MAGPD01130.fasta	TRUE	Other	Yes	No	Yes	95.43	0.89	0.892	39195	313.291	3556372	0.32	3379	186	178592	d__Bacteria	p__Bacteroidota	c__Bacteroidia	o__Flavobacteriales	f__Flavobacteriaceae	g__Flavobacterium	s__Flavobacterium SGBP197
MAGPD01136.fasta	TRUE	Other	No	No	Yes	99.86	0.03	0.856	64838	299.695	2846338	0.46	2714	62	329758	d__Bacteria	p__Bacillota	c__Bacilli	o__Lactobacillales	f__Lactobacillaceae	g__Lacticaseibacillus	s__Lacticaseibacillus paracasei
MAGPD01138.fasta	TRUE	Other	No	No	Yes	92.67	1.19	0.882	58940	314.803	1884754	0.5	1762	52	117093	d__Bacteria	p__Bacillota	c__Bacilli	o__Lactobacillales	f__Lactobacillaceae	g__Limosilactobacillus	s__Limosilactobacillus oris
MAGPD01140.fasta	TRUE	Other	No	No	No	67.44	0.13	0.89	53477	315.071	3207948	0.56	3027	113	184888	d__Bacteria	p__Pseudomonadota	c__Gammaproteobacteria	o__Enterobacterales	f__Enterobacteriaceae	g__Enterobacter	s__Enterobacter roggenkampii
MAGPD01147.fasta	TRUE	Other	Yes	No	No	73.96	6.23	0.87	16554	286.168	2972404	0.42	3015	289	65040	d__Bacteria	p__Bacillota	c__Bacilli	o__Bacillales_A	f__Planococcaceae	g__Sporosarcina	s__Sporosarcina SGBP133
MAGPD01150.fasta	TRUE	Other	No	No	Yes	100	0	0.877	192448	317.265	4748722	0.49	4382	48	537623	d__Bacteria	p__Pseudomonadota	c__Gammaproteobacteria	o__Enterobacterales	f__Enterobacteriaceae	g__Buttiauxella	s__Buttiauxella noackiae
MAGPD01151.fasta	TRUE	Other	No	No	No	87.94	0.27	0.884	51170	318.147	2056424	0.39	1906	82	130657	d__Bacteria	p__Bacillota	c__Bacilli	o__Lactobacillales	f__Enterococcaceae	g__Enterococcus_I	s__Enterococcus_I aquimarinus
MAGPD01179.fasta	TRUE	Other	Yes	No	No	72.54	2.21	0.787	12928	212.94	3416094	0.38	4226	431	116084	d__Bacteria	p__Bacillota	c__Bacilli	o__Bacillales_A	f__Planococcaceae	g__Lysinibacillus	s__Lysinibacillus SGBP100
MAGPD01180.fasta	TRUE	Other	No	No	Yes	99.93	1.86	0.855	22806	279.582	3017296	0.28	3081	203	103215	d__Bacteria	p__Bacillota_A	c__Clostridia	o__Peptostreptococcales	f__Peptostreptococcaceae	g__Romboutsia_E	s__Romboutsia_E sp902362365
MAGPD01193.fasta	TRUE	Other	No	No	Yes	100	0.5	0.86	119130	318.729	3960850	0.38	3568	54	267189	d__Bacteria	p__Pseudomonadota	c__Gammaproteobacteria	o__Enterobacterales	f__Enterobacteriaceae	g__Proteus	s__Proteus cibi
MAGPD01221.fasta	TRUE	Other	No	No	No	71.56	0.72	0.806	6567	298.413	2277953	0.44	2054	441	71414	d__Bacteria	p__Pseudomonadota	c__Gammaproteobacteria	o__Pseudomonadales	f__Moraxellaceae	g__Psychrobacter	s__Psychrobacter faecalis
MAGPD01224.fasta	TRUE	Other	No	No	Yes	97.04	0.01	0.894	98092	320.26	2967242	0.48	2764	55	305788	d__Bacteria	p__Pseudomonadota	c__Gammaproteobacteria	o__Pseudomonadales	f__Pseudomonadaceae	g__Thiopseudomonas	s__Thiopseudomonas sp012719655
MAGPD01225.fasta	TRUE	Other	Yes	No	Yes	97.78	2.46	0.884	142875	309.983	3216685	0.57	3062	106	399015	d__Bacteria	p__Actinomycetota	c__Actinomycetes	o__Actinomycetales	f__Cellulomonadaceae	g__Timonella	s__Timonella SGBP191
MAGPD01270.fasta	TRUE	Other	Yes	No	No	89.09	1.46	0.815	11154	273.475	2945234	0.29	2932	418	36481	d__Bacteria	p__Bacillota_A	c__Clostridia	o__Clostridiales	f__Clostridiaceae	g__Clostridium	s__Clostridium SGBP192
MAGPD01274.fasta	TRUE	Other	No	No	Yes	99.97	0.05	0.88	123068	347.758	5704464	0.36	4817	111	298280	d__Bacteria	p__Bacteroidota	c__Bacteroidia	o__Sphingobacteriales	f__Sphingobacteriaceae	g__Sphingobacterium	s__Sphingobacterium kitahiroshimense
MAGPD01278.fasta	TRUE	Other	No	No	No	61.19	0.16	0.862	12007	270.448	1956310	0.44	2082	208	34926	d__Bacteria	p__Pseudomonadota	c__Gammaproteobacteria	o__Pseudomonadales	f__Moraxellaceae	g__Acinetobacter	s__Acinetobacter pseudolwoffii
MAGPD01284.fasta	TRUE	Other	No	No	No	84	5.75	0.795	98006	298.776	5159404	0.58	4585	194	360105	d__Bacteria	p__Pseudomonadota	c__Gammaproteobacteria	o__Pseudomonadales	f__Pseudomonadaceae	g__Pseudomonas_E	s__Pseudomonas_E bubulae
MAGPD01290.fasta	TRUE	Other	No	No	Yes	99.97	0.09	0.869	131865	289.781	3258851	0.41	3262	41	425368	d__Bacteria	p__Bacillota	c__Bacilli	o__Bacillales_A	f__Planococcaceae	g__Sporosarcina	s__Sporosarcina ureae_C
MAGPD01291.fasta	TRUE	Other	Yes	No	No	84.37	0.5	0.91	16355	283.554	1757421	0.41	1883	161	71263	d__Bacteria	p__Bacillota	c__Bacilli	o__Staphylococcales	f__Salinicoccaceae	g__Jeotgalicoccus	s__Jeotgalicoccus SGBP216
MAGPD01292.fasta	TRUE	Other	No	No	No	66.97	0.75	0.899	7697	282.779	1707446	0.6	1815	262	34384	d__Bacteria	p__Actinomycetota	c__Actinomycetes	o__Propionibacteriales	f__Propionibacteriaceae	g__Cutibacterium	s__Cutibacterium acnes
MAGPD01296.fasta	TRUE	Other	Yes	No	Yes	99.91	0.83	0.891	114274	315.506	1493000	0.52	1408	20	283547	d__Bacteria	p__Bacillota_C	c__Negativicutes	o__Veillonellales	f__Dialisteraceae	g__Dialister	s__Dialister SGBP103
MAGPD01301.fasta	TRUE	Other	No	No	No	80.67	1.04	0.885	47481	295.266	1452220	0.52	1453	69	82075	d__Bacteria	p__Bacillota	c__Bacilli	o__Lactobacillales	f__Lactobacillaceae	g__Limosilactobacillus	s__Limosilactobacillus gallistercoris
MAGPD01306.fasta	TRUE	Other	No	No	Yes	100	0.14	0.851	275929	299.772	2810735	0.38	2665	11	750415	d__Bacteria	p__Bacillota	c__Bacilli	o__Lactobacillales	f__Enterococcaceae	g__Enterococcus_B	s__Enterococcus_B mundtii_C
MAGPD01307.fasta	TRUE	Other	Yes	No	No	60.64	1.88	0.885	7809	263.651	1829832	0.37	2053	274	39314	d__Bacteria	p__Bacillota	c__Bacilli	o__Lactobacillales	f__Enterococcaceae	g__Enterococcus_I	s__Enterococcus_I SGBP203
MAGPD01354.fasta	TRUE	Other	No	No	Yes	99.97	0	0.84	34605	329.692	2587699	0.43	2198	113	86603	d__Bacteria	p__Pseudomonadota	c__Gammaproteobacteria	o__Pseudomonadales	f__Moraxellaceae	g__Psychrobacter	s__Psychrobacter pasteurii
MAGPD01356.fasta	TRUE	Other	Yes	No	Yes	100	0.05	0.89	97743	305.746	2234140	0.48	2171	30	174075	d__Bacteria	p__Pseudomonadota	c__Gammaproteobacteria	o__Enterobacterales	f__Pasteurellaceae	g__Frederiksenia	s__Frederiksenia SGBP194
MAGPD01360.fasta	TRUE	Other	Yes	No	Yes	95.35	0.1	0.888	33248	297.759	2997150	0.34	2985	144	144836	d__Bacteria	p__Bacteroidota	c__Bacteroidia	o__Flavobacteriales	f__Flavobacteriaceae	g__Flavobacterium	s__Flavobacterium SGBP068
MAGPD01363.fasta	TRUE	Other	Yes	No	No	75.25	1.43	0.885	8282	291.474	3065673	0.4	3107	444	31990	d__Bacteria	p__Bacteroidota	c__Bacteroidia	o__Flavobacteriales	f__Weeksellaceae	g__Chryseobacterium	s__Chryseobacterium SGBP202
MAGPD01364.fasta	TRUE	Other	Yes	No	Yes	99.99	2.8	0.872	90740	311.037	3980997	0.4	3726	147	288204	d__Bacteria	p__Pseudomonadota	c__Gammaproteobacteria	o__Pseudomonadales	f__Moraxellaceae	g__Acinetobacter	s__Acinetobacter SGBP056
MAGPD01366.fasta	TRUE	Other	No	No	No	73.22	0.34	0.893	8100	303.455	3377795	0.4	3318	499	60817	d__Bacteria	p__Bacteroidota	c__Bacteroidia	o__Sphingobacteriales	f__Sphingobacteriaceae	g__Sphingobacterium	s__Sphingobacterium sp002500745
MAGPD01375.fasta	TRUE	Other	No	No	No	72.74	2.37	0.848	6074	243.144	3196630	0.62	3729	656	25710	d__Bacteria	p__Pseudomonadota	c__Gammaproteobacteria	o__Enterobacterales	f__Aeromonadaceae	g__Aeromonas	s__Aeromonas hydrophila
MAGPD01383.fasta	TRUE	Other	Yes	No	Yes	98.47	0.1	0.882	38152	292.253	1800741	0.39	1815	76	101155	d__Bacteria	p__Bacillota	c__Bacilli	o__Lactobacillales	f__Lactobacillaceae	g__Ligilactobacillus	s__Ligilactobacillus SGBP029
MAGPD01399.fasta	TRUE	Other	Yes	No	Yes	99.96	0.08	0.93	51515	304.32	1679309	0.34	1716	54	142741	d__Bacteria	p__Campylobacterota	c__Campylobacteria	o__Campylobacterales	f__Campylobacteraceae	g__Campylobacter_D	s__Campylobacter_D SGBP013
MAGPD01402.fasta	TRUE	Other	No	No	No	77.32	0.11	0.892	126021	321.452	3438831	0.59	3184	51	292926	d__Bacteria	p__Pseudomonadota	c__Gammaproteobacteria	o__Pseudomonadales	f__Pseudomonadaceae	g__Pseudomonas_E	s__Pseudomonas_E lundensis
MAGPD01405.fasta	TRUE	Other	Yes	No	Yes	100	0.5	0.825	31888	280.35	2483759	0.32	2439	149	105889	d__Bacteria	p__Bacillota	c__Bacilli	o__Bacillales_B	f__DSM-18226	g__GGBP07	s__GGBP07 SGBP230
MAGPD01431.fasta	TRUE	Other	No	No	Yes	100	0	0.837	69991	330.506	2803203	0.45	2367	61	363154	d__Bacteria	p__Pseudomonadota	c__Gammaproteobacteria	o__Pseudomonadales	f__Moraxellaceae	g__Psychrobacter	s__Psychrobacter sanguinis_A
MAGPD01439.fasta	TRUE	Other	No	No	Yes	94.69	0.32	0.872	41115	332.809	4255949	0.37	3720	198	188950	d__Bacteria	p__Bacteroidota	c__Bacteroidia	o__Sphingobacteriales	f__Sphingobacteriaceae	g__Sphingobacterium	s__Sphingobacterium sp000938735
MAGPD01443.fasta	TRUE	Other	No	No	No	81.95	9.8	0.894	40740	317.087	5920682	0.6	5575	325	377627	d__Bacteria	p__Pseudomonadota	c__Gammaproteobacteria	o__Pseudomonadales	f__Pseudomonadaceae	g__Pseudomonas_E	s__Pseudomonas_E kribbensis
MAGPD01445.fasta	TRUE	Other	Yes	No	Yes	99.98	4.28	0.872	164263	310.848	4522978	0.56	4237	62	978908	d__Bacteria	p__Actinomycetota	c__Actinomycetes	o__Actinomycetales	f__Micrococcaceae	g__Paeniglutamicibacter	s__Paeniglutamicibacter SGBP117
MAGPD01458.fasta	TRUE	Other	Yes	No	No	88.84	0.86	0.838	75016	283.027	2726359	0.35	2693	88	164349	d__Bacteria	p__Bacillota	c__Bacilli	o__MOL361	f__Turicibacteraceae	g__Turicibacter	s__Turicibacter SGBP140
MAGPD01469.fasta	TRUE	Other	Yes	No	Yes	100	0.77	0.876	206020	313.128	4185336	0.57	3910	50	386383	d__Bacteria	p__Actinomycetota	c__Actinomycetes	o__Actinomycetales	f__Micrococcaceae	g__Paeniglutamicibacter	s__Paeniglutamicibacter SGBP022
MAGPD01470.fasta	TRUE	Other	No	No	Yes	99.94	2.59	0.82	137018	283.712	4595701	0.4	4438	71	312839	d__Bacteria	p__Bacillota	c__Bacilli	o__Bacillales_A	f__Planococcaceae	g__Sporosarcina	s__Sporosarcina psychrophila_A
MAGPD01471.fasta	TRUE	Other	Yes	No	Yes	99.79	1.24	0.903	242711	351.147	3087520	0.35	2650	34	729508	d__Bacteria	p__Bacteroidota	c__Bacteroidia	o__Flavobacteriales	f__Crocinitomicaceae	g__Brumimicrobium	s__Brumimicrobium SGBP005
MAGPD01479.fasta	TRUE	Other	Yes	No	Yes	100	0.01	0.908	293172	330.789	3073148	0.41	2818	19	542591	d__Bacteria	p__Pseudomonadota	c__Gammaproteobacteria	o__Enterobacterales	f__Alteromonadaceae	g__Rheinheimera	s__Rheinheimera SGBP165
MAGPD01487.fasta	TRUE	Other	No	No	No	72.36	0.21	0.84	9402	269.896	3766813	0.73	3924	576	50198	d__Bacteria	p__Actinomycetota	c__Actinomycetes	o__Actinomycetales	f__Cellulomonadaceae	g__Cellulosimicrobium	s__Cellulosimicrobium funkei
MAGPD01527.fasta	TRUE	Other	Yes	No	Yes	99.22	0.03	0.832	18305	297.84	2159876	0.34	2016	198	58950	d__Bacteria	p__Campylobacterota	c__Campylobacteria	o__Campylobacterales	f__Helicobacteraceae	g__Helicobacter_A	s__Helicobacter_A SGBP213
MAGPD01530.fasta	TRUE	Other	Yes	No	Yes	93.94	1.06	0.84	65643	291.937	3422762	0.34	3288	98	191487	d__Bacteria	p__Bacillota	c__Bacilli	o__MOL361	f__Turicibacteraceae	g__Turicibacter	s__Turicibacter SGBP166
MAGPD01533.fasta	TRUE	Other	No	No	Yes	92.86	0.21	0.903	25178	308.366	3407534	0.7	3331	210	81811	d__Bacteria	p__Actinomycetota	c__Actinomycetes	o__Actinomycetales	f__Microbacteriaceae	g__Microbacterium	s__Microbacterium testaceum
MAGPD01545.fasta	TRUE	Other	Yes	No	Yes	96.63	0.19	0.872	30002	297.634	2955776	0.37	2891	200	229081	d__Bacteria	p__Bacillota	c__Bacilli	o__Lactobacillales	f__Enterococcaceae	g__Enterococcus_I	s__Enterococcus_I SGBP135
MAGPD01549.fasta	TRUE	Other	Yes	No	No	77.96	1.67	0.861	22525	303.418	2448984	0.39	2320	157	75781	d__Bacteria	p__Pseudomonadota	c__Gammaproteobacteria	o__Pseudomonadales	f__Moraxellaceae	g__Acinetobacter	s__Acinetobacter SGBP072
MAGPD01571.fasta	TRUE	Other	No	No	Yes	94.09	2.68	0.872	38706	301.465	3797076	0.51	3668	129	195573	d__Bacteria	p__Pseudomonadota	c__Gammaproteobacteria	o__Enterobacterales	f__Enterobacteriaceae	g__Morganella	s__Morganella morganii_B
MAGPD01595.fasta	TRUE	Other	Yes	No	Yes	99.13	0.04	0.882	78894	321.553	4098678	0.39	3753	82	196994	d__Bacteria	p__Bacteroidota	c__Bacteroidia	o__Flavobacteriales	f__Weeksellaceae	g__Chryseobacterium	s__Chryseobacterium SGBP020
MAGPD01603.fasta	TRUE	Other	Yes	No	No	83.91	1.69	0.861	13211	299.287	3830012	0.28	3677	381	55822	d__Bacteria	p__Bacillota_A	c__Clostridia	o__Clostridiales	f__Clostridiaceae	g__Clostridium	s__Clostridium SGBP208
MAGPD01650.fasta	TRUE	Other	No	No	No	70.87	0.54	0.86	19003	290.181	2634941	0.45	2607	204	53792	d__Bacteria	p__Pseudomonadota	c__Gammaproteobacteria	o__Pseudomonadales	f__Moraxellaceae	g__Acinetobacter	s__Acinetobacter pragensis
MAGPD01665.fasta	TRUE	Other	No	No	No	76.07	0.65	0.871	28540	290.203	1721598	0.46	1725	90	69507	d__Bacteria	p__Bacillota	c__Bacilli	o__Lactobacillales	f__Lactobacillaceae	g__Levilactobacillus	s__Levilactobacillus brevis
MAGPD01677.fasta	TRUE	Other	No	No	No	84.03	2.31	0.878	204037	314.633	4327463	0.6	4033	49	484734	d__Bacteria	p__Pseudomonadota	c__Gammaproteobacteria	o__Enterobacterales	f__Enterobacteriaceae	g__Serratia	s__Serratia nevei
MAGPD01685.fasta	TRUE	Other	No	No	No	86.3	0.04	0.831	138547	322.994	2673260	0.4	2296	32	233691	d__Bacteria	p__Pseudomonadota	c__Gammaproteobacteria	o__Enterobacterales	f__Enterobacteriaceae	g__Moellerella	s__Moellerella wisconsensis
MAGPD01686.fasta	TRUE	Other	No	No	No	84.03	3.36	0.89	11448	291.829	2670390	0.35	2719	303	65354	d__Bacteria	p__Bacillota	c__Bacilli	o__Lactobacillales	f__Carnobacteriaceae	g__Carnobacterium	s__Carnobacterium divergens
MAGPD01692.fasta	TRUE	Other	Yes	No	Yes	99.44	1.9	0.83	11622	280.788	3815839	0.33	3768	435	59217	d__Bacteria	p__Bacillota	c__Bacilli	o__CAJFEE01	f__FGBP01	g__GGBP03	s__GGBP03 SGBP209
MAGPD01710.fasta	TRUE	Other	No	No	Yes	99.16	2.41	0.864	12136	300.84	3703004	0.28	3551	375	72111	d__Bacteria	p__Bacillota_A	c__Clostridia	o__Clostridiales	f__Clostridiaceae	g__Clostridium	s__Clostridium sp900766315
MAGPD01713.fasta	TRUE	Other	No	No	Yes	99.96	0.04	0.874	526386	347.862	2200027	0.59	1846	6	639452	d__Bacteria	p__Actinomycetota	c__Actinomycetes	o__Actinomycetales	f__Bifidobacteriaceae	g__Bifidobacterium	s__Bifidobacterium breve
MAGPD01725.fasta	TRUE	Other	No	No	Yes	100	0.26	0.78	24702	230.296	2862896	0.28	3238	279	79710	d__Bacteria	p__Bacillota_A	c__Clostridia	o__Peptostreptococcales	f__Peptostreptococcaceae	g__Terrisporobacter	s__Terrisporobacter mayombei_A
MAGPD01734.fasta	TRUE	Other	Yes	No	No	86.93	0.55	0.828	17040	280.407	2404786	0.36	2371	199	48244	d__Bacteria	p__Bacillota	c__Bacilli	o__Lactobacillales	f__Enterococcaceae	g__Enterococcus_B	s__Enterococcus_B SGBP061
MAGPD01756.fasta	TRUE	Other	No	No	Yes	94.12	0.63	0.85	22163	298.838	2634578	0.39	2500	196	84638	d__Bacteria	p__Pseudomonadota	c__Gammaproteobacteria	o__Pseudomonadales	f__Moraxellaceae	g__Acinetobacter	s__Acinetobacter albensis
MAGPD01791.fasta	TRUE	Other	No	No	Yes	95.99	0.01	0.914	109957	323.37	2331974	0.49	2200	34	409250	d__Bacteria	p__Pseudomonadota	c__Gammaproteobacteria	o__Burkholderiales	f__Burkholderiaceae	g__Paenalcaligenes	s__Paenalcaligenes sp012839585
MAGPD01796.fasta	TRUE	Other	Yes	No	Yes	99.92	0.04	0.908	130556	321.218	2900739	0.44	2737	32	304906	d__Bacteria	p__Pseudomonadota	c__Gammaproteobacteria	o__Pseudomonadales	f__DSM-6294	g__Venatoribacter	s__Venatoribacter SGBP267
MAGPD01808.fasta	TRUE	Other	No	No	No	67.01	0.77	0.798	6961	213.311	1670293	0.41	2091	281	42003	d__Bacteria	p__Pseudomonadota	c__Gammaproteobacteria	o__Pseudomonadales	f__Moraxellaceae	g__Acinetobacter	s__Acinetobacter baumannii
MAGPD01817.fasta	TRUE	Other	No	No	Yes	94.82	0.81	0.904	14561	306.59	5855076	0.63	5768	555	50821	d__Bacteria	p__Pseudomonadota	c__Gammaproteobacteria	o__Burkholderiales	f__Burkholderiaceae	g__Janthinobacterium	s__Janthinobacterium sp030944405
MAGPD01821.fasta	TRUE	Other	Yes	No	Yes	91.51	1.53	0.901	22206	310.013	5147540	0.66	4991	364	104257	d__Bacteria	p__Pseudomonadota	c__Gammaproteobacteria	o__Burkholderiales	f__Burkholderiaceae	g__Comamonas	s__Comamonas SGBP187
MAGPD01822.fasta	TRUE	Other	Yes	No	No	59.03	0.1	0.912	5507	334.091	1896614	0.34	1729	377	21475	d__Bacteria	p__Bacteroidota	c__Bacteroidia	o__Flavobacteriales	f__Flavobacteriaceae	g__Flavobacterium	s__Flavobacterium SGBP064
MAGPD01825.fasta	TRUE	Other	No	No	No	72.57	0.89	0.885	412021	325.259	2681524	0.58	2435	11	1017268	d__Bacteria	p__Pseudomonadota	c__Gammaproteobacteria	o__Burkholderiales	f__Burkholderiaceae	g__Comamonas	s__Comamonas avium
MAGPD01838.fasta	TRUE	Other	Yes	No	Yes	91.94	0.15	0.848	9411	256.191	4410288	0.44	4884	589	35566	d__Bacteria	p__Bacillota	c__Bacilli	o__Paenibacillales	f__Paenibacillaceae	g__Paenibacillus	s__Paenibacillus SGBP091
MAGPD01844.fasta	TRUE	Other	No	No	Yes	95.68	1.49	0.831	19930	289.232	3510735	0.28	3367	244	65760	d__Bacteria	p__Bacillota_A	c__Clostridia	o__Clostridiales	f__Clostridiaceae	g__Sarcina	s__Sarcina massiliamazoniense
MAGPD01856.fasta	TRUE	Other	Yes	No	Yes	98.27	2.29	0.895	11079	293.221	3155121	0.32	3217	380	79569	d__Bacteria	p__Bacteroidota	c__Bacteroidia	o__Flavobacteriales	f__Weeksellaceae	g__Empedobacter	s__Empedobacter SGBP225
MAGPD01869.fasta	TRUE	Other	No	No	Yes	99.99	0.08	0.881	257416	319.811	5027218	0.6	4624	33	1292243	d__Bacteria	p__Pseudomonadota	c__Gammaproteobacteria	o__Enterobacterales	f__Enterobacteriaceae	g__Serratia	s__Serratia ureilytica
MAGPD01874.fasta	TRUE	Other	No	No	Yes	99.92	4.71	0.862	92825	298.828	3325517	0.4	3199	61	217838	d__Bacteria	p__Pseudomonadota	c__Gammaproteobacteria	o__Pseudomonadales	f__Moraxellaceae	g__Acinetobacter	s__Acinetobacter gandensis
MAGPD01906.fasta	TRUE	Other	Yes	No	No	64.27	0.25	0.837	112934	301.739	2590178	0.37	2398	37	261939	d__Bacteria	p__Bacillota	c__Bacilli	o__Bacillales_A	f__Planococcaceae	g__Lysinibacillus	s__Lysinibacillus SGBP066
MAGPD01910.fasta	TRUE	Other	No	No	Yes	100	1.82	0.888	266335	324.303	5034430	0.59	4601	34	422718	d__Bacteria	p__Pseudomonadota	c__Gammaproteobacteria	o__Pseudomonadales	f__Pseudomonadaceae	g__Pseudomonas_E	s__Pseudomonas_E fragi
MAGPD01914.fasta	TRUE	Other	No	No	Yes	99.84	0.36	0.812	26854	288.285	2652685	0.34	2492	183	99251	d__Bacteria	p__Bacillota	c__Bacilli	o__MOL361	f__Turicibacteraceae	g__Turicibacter	s__Turicibacter sp030531025
MAGPD01937.fasta	TRUE	Other	Yes	No	Yes	94.74	0.25	0.906	21687	304.902	1468238	0.49	1458	91	96872	d__Bacteria	p__Bacillota	c__Bacilli	o__Lactobacillales	f__Streptococcaceae	g__Streptococcus	s__Streptococcus SGBP057
MAGPD01939.fasta	TRUE	Other	No	No	Yes	99.97	2.14	0.878	157878	313.183	2182173	0.45	2042	31	300793	d__Bacteria	p__Bacillota	c__Bacilli	o__Lactobacillales	f__Lactobacillaceae	g__Weissella	s__Weissella confusa_B
MAGPD01964.fasta	TRUE	Other	No	No	Yes	99.57	1.92	0.851	102110	311.453	2997396	0.28	2734	62	154902	d__Bacteria	p__Bacillota_A	c__Clostridia	o__Clostridiales	f__Clostridiaceae	g__Clostridium	s__Clostridium sp900547475
MAGPD01984.fasta	TRUE	Other	No	No	No	66.16	0.98	0.876	6236	266.305	3030208	0.55	3331	534	25280	d__Bacteria	p__Pseudomonadota	c__Gammaproteobacteria	o__Enterobacterales	f__Enterobacteriaceae	g__Pantoea	s__Pantoea sp020179835
MAGPD02010.fasta	TRUE	Other	No	No	Yes	92.12	0.37	0.86	69619	302.836	1982915	0.41	1881	48	192019	d__Bacteria	p__Bacillota	c__Bacilli	o__Lactobacillales	f__Streptococcaceae	g__Streptococcus	s__Streptococcus ratti
MAGPD02046.fasta	TRUE	Other	No	No	No	73.46	0.14	0.886	348923	293.788	1352757	0.37	1362	8	441611	d__Bacteria	p__Bacillota	c__Bacilli	o__Lactobacillales	f__Lactobacillaceae	g__Lactobacillus	s__Lactobacillus kitasatonis
MAGPD02049.fasta	TRUE	Other	No	No	Yes	98.33	0.29	0.907	39416	305.763	2004052	0.4	1984	86	147479	d__Bacteria	p__Pseudomonadota	c__Gammaproteobacteria	o__Enterobacterales	f__Pasteurellaceae	g__Rodentibacter	s__Rodentibacter ratti
MAGPD02060.fasta	TRUE	Other	Yes	No	No	59.91	0.3	0.764	7590	193.009	1853025	0.32	2455	288	37102	d__Bacteria	p__Bacillota	c__Bacilli	o__Bacillales_B	f__DSM-18226	g__Cytobacillus	s__Cytobacillus SGBP241
MAGPD02063.fasta	TRUE	Other	No	No	Yes	98.01	1.63	0.873	76461	317.6	4596814	0.56	4221	91	313931	d__Bacteria	p__Pseudomonadota	c__Gammaproteobacteria	o__Enterobacterales	f__Enterobacteriaceae	g__Pantoea	s__Pantoea brenneri
MAGPD02066.fasta	TRUE	Other	Yes	No	No	72.11	1.68	0.865	5968	271.006	1935907	0.28	2063	351	29372	d__Bacteria	p__Bacillota_A	c__Clostridia	o__Peptostreptococcales	f__Peptostreptococcaceae	g__Romboutsia	s__Romboutsia SGBP003
MAGPD02067.fasta	TRUE	Other	No	No	Yes	95.81	1.31	0.905	63030	328.996	2682307	0.65	2464	89	249354	d__Bacteria	p__Actinomycetota	c__Actinomycetes	o__Actinomycetales	f__Micrococcaceae	g__Kocuria	s__Kocuria sp030536815
MAGPD02077.fasta	TRUE	Other	Yes	No	No	76.73	0.76	0.898	6787	281.575	924214	0.36	984	155	26904	d__Bacteria	p__Bacillota	c__Bacilli	o__Lactobacillales	f__Aerococcaceae	g__WM01	s__WM01 SGBP008
MAGPD02078.fasta	TRUE	Other	Yes	No	No	80.74	0.81	0.91	8746	293.743	1283186	0.37	1328	177	48438	d__Bacteria	p__Bacillota_I	c__Bacilli_A	o__Erysipelotrichales	f__Erysipelotrichaceae	g__Erysipelothrix	s__Erysipelothrix SGBP163
MAGPD02087.fasta	TRUE	Other	Yes	No	No	78.44	0.02	0.909	6164	285.263	3515262	0.71	3740	646	29830	d__Bacteria	p__Actinomycetota	c__Actinomycetes	o__Propionibacteriales	f__Propionibacteriaceae	g__Microlunatus	s__Microlunatus SGBP218
MAGPD02089.fasta	TRUE	Other	No	No	No	89.67	1.06	0.888	154041	315.83	4832622	0.58	4536	62	698788	d__Bacteria	p__Pseudomonadota	c__Gammaproteobacteria	o__Enterobacterales	f__Enterobacteriaceae	g__Klebsiella	s__Klebsiella variicola
MAGPD02098.fasta	TRUE	Other	No	No	Yes	97.14	0.06	0.907	550400	294.638	2070270	0.42	2129	13	581813	d__Bacteria	p__Bacillota	c__Bacilli	o__Lactobacillales	f__Streptococcaceae	g__Streptococcus	s__Streptococcus gallinaceus
MAGPD02120.fasta	TRUE	Other	Yes	No	No	82.97	1.91	0.834	10033	274.314	3910880	0.34	3967	616	35545	d__Bacteria	p__Bacillota_A	c__Clostridia	o__Lachnospirales	f__Cellulosilyticaceae	g__Cellulosilyticum	s__Cellulosilyticum SGBP055
MAGPD02129.fasta	TRUE	Other	Yes	No	No	80.24	1.53	0.876	8997	279.543	2355347	0.5	2465	314	39775	d__Bacteria	p__Pseudomonadota	c__Gammaproteobacteria	o__Burkholderiales	f__Burkholderiaceae	g__Herminiimonas	s__Herminiimonas SGBP069
MAGPD02140.fasta	TRUE	Other	No	No	Yes	99.8	0.52	0.866	172184	295.633	2126025	0.37	2081	81	578140	d__Bacteria	p__Bacillota	c__Bacilli	o__Lactobacillales	f__Streptococcaceae	g__Streptococcus	s__Streptococcus mutans
MAGPD02158.fasta	TRUE	Other	No	No	Yes	99.73	0.01	0.864	105995	298.912	2013112	0.4	1943	31	224819	d__Bacteria	p__Bacillota	c__Bacilli	o__Lactobacillales	f__Lactobacillaceae	g__Ligilactobacillus	s__Ligilactobacillus faecis
MAGPD02187.fasta	TRUE	Other	Yes	No	No	73.53	0.61	0.769	28742	281.831	1772465	0.28	1613	115	103972	d__Bacteria	p__Bacillota_A	c__Clostridia	o__Clostridiales	f__Clostridiaceae	g__Clostridium	s__Clostridium SGBP087
MAGPD02199.fasta	TRUE	Other	Yes	No	Yes	98.71	0.35	0.816	31836	266.69	3323434	0.39	3398	174	98482	d__Bacteria	p__Bacillota	c__Bacilli	o__Bacillales_B	f__DSM-1321	g__Bacillus_AD	s__Bacillus_AD SGBP170
MAGPD02200.fasta	TRUE	Other	Yes	No	Yes	98.77	1.39	0.876	38393	314.143	2662073	0.38	2478	106	147616	d__Bacteria	p__Bacillota	c__Bacilli	o__Lactobacillales	f__Enterococcaceae	g__Enterococcus_I	s__Enterococcus_I SGBP212
MAGPD02204.fasta	TRUE	Other	Yes	No	Yes	99.28	0.31	0.924	420081	314.119	776982	0.43	764	5	420081	d__Bacteria	p__Patescibacteria	c__Saccharimonadia	o__Saccharimonadales	f__JAGOZV01	g__JAGOZV01	s__JAGOZV01 SGBP171
MAGPD02235.fasta	TRUE	Other	No	No	Yes	99.98	0.16	0.879	110087	321.101	1913361	0.39	1749	27	292181	d__Bacteria	p__Bacillota_C	c__Negativicutes	o__Veillonellales	f__Veillonellaceae	g__Veillonella	s__Veillonella sp900757715
MAGPD02236.fasta	TRUE	Other	Yes	No	No	73.06	4.86	0.894	10502	293.089	2096410	0.5	2135	257	42024	d__Bacteria	p__Pseudomonadota	c__Gammaproteobacteria	o__Pseudomonadales	f__Pseudomonadaceae	g__Thiopseudomonas	s__Thiopseudomonas SGBP262
MAGPD02252.fasta	TRUE	Other	Yes	No	No	81.22	1.86	0.894	7271	275.565	2422557	0.58	2626	420	42558	d__Bacteria	p__Pseudomonadota	c__Alphaproteobacteria	o__Sphingomonadales	f__Sphingomonadaceae	g__JAFAFE01	s__JAFAFE01 SGBP246
MAGPD02288.fasta	TRUE	Other	Yes	No	No	73.17	1.43	0.914	6399	272.313	2044170	0.65	2291	362	23954	d__Bacteria	p__Pseudomonadota	c__Alphaproteobacteria	o__Rhizobiales	f__Rhizobiaceae	g__JALOTE01	s__JALOTE01 SGBP247
MAGPD02315.fasta	TRUE	Other	Yes	No	No	57.09	2.08	0.914	4556	291.669	1542487	0.36	1615	347	18759	d__Bacteria	p__Bacteroidota	c__Bacteroidia	o__Bacteroidales	f__UBA932	g__Bact-08	s__Bact-08 SGBP014
MAGPD02316.fasta	TRUE	Other	Yes	No	Yes	99.34	0	0.914	190631	292.749	829268	0.5	866	5	386528	d__Bacteria	p__Patescibacteria	c__Saccharimonadia	o__Saccharimonadales	f__UBA5946	g__RZYF01	s__RZYF01 SGBP089
MAGPD02317.fasta	TRUE	Other	Yes	No	Yes	92.78	0	0.911	11322	285.158	636606	0.42	679	71	26876	d__Bacteria	p__Patescibacteria	c__Saccharimonadia	o__Saccharimonadales	f__Nanogingivalaceae	g__Nanogingivalis	s__Nanogingivalis SGBP219
MAGPD02320.fasta	TRUE	Other	Yes	No	Yes	99.71	1.02	0.837	85677	338.236	3864011	0.38	3193	83	319633	d__Bacteria	p__Bacteroidota	c__Bacteroidia	o__Bacteroidales	f__Dysgonomonadaceae	g__UBA2632	s__UBA2632 SGBP039
MAGPD02324.fasta	TRUE	Other	Yes	No	Yes	96.71	0.6	0.94	27028	314.741	2198444	0.46	2195	136	127863	d__Bacteria	p__Pseudomonadota	c__Gammaproteobacteria	o__Burkholderiales	f__Burkholderiaceae	g__Paenalcaligenes	s__Paenalcaligenes SGBP141
MAGPD02325.fasta	TRUE	Other	No	No	Yes	97.93	0.01	0.907	83257	335.934	2796992	0.61	2520	52	216684	d__Bacteria	p__Pseudomonadota	c__Gammaproteobacteria	o__Burkholderiales	f__Burkholderiaceae	g__Comamonas	s__Comamonas denitrificans_A
MAGPD02326.fasta	TRUE	Other	Yes	No	No	84.6	0.39	0.89	14931	272.338	674203	0.48	736	58	45238	d__Bacteria	p__Patescibacteria	c__Saccharimonadia	o__Saccharimonadales	f__Saccharimonadaceae	g__Saccharimonas	s__Saccharimonas SGBP180
MAGPD02328.fasta	TRUE	Other	No	No	Yes	90.01	4.64	0.894	57368	309.241	4805769	0.55	4639	244	219416	d__Bacteria	p__Pseudomonadota	c__Gammaproteobacteria	o__Enterobacterales	f__Enterobacteriaceae	g__Enterobacter	s__Enterobacter nimipressuralis_A
MAGPD02358.fasta	TRUE	Other	No	No	No	64.98	0.08	0.891	225640	327.895	3056681	0.51	2772	27	685896	d__Bacteria	p__Pseudomonadota	c__Gammaproteobacteria	o__Enterobacterales	f__Enterobacteriaceae	g__Citrobacter	s__Citrobacter sp001037495
MAGPD02371.fasta	TRUE	Other	No	No	Yes	100	1.49	0.873	3995565	315.265	3995565	0.39	3692	1	3995565	d__Bacteria	p__Pseudomonadota	c__Gammaproteobacteria	o__Pseudomonadales	f__Moraxellaceae	g__Acinetobacter	s__Acinetobacter nosocomialis
MAGPD02372.fasta	TRUE	Other	Yes	No	Yes	98.77	0.46	0.887	3087133	328.009	3087133	0.65	2786	1	3087133	d__Bacteria	p__Actinomycetota	c__Actinomycetes	o__Actinomycetales	f__Microbacteriaceae	g__Mycetocola	s__Mycetocola SGBP046
MAGPD02379.fasta	TRUE	Other	No	No	Yes	99.95	0.44	0.893	20337	314.596	3980585	0.67	3773	287	67145	d__Bacteria	p__Pseudomonadota	c__Gammaproteobacteria	o__Xanthomonadales	f__Xanthomonadaceae	g__Stenotrophomonas	s__Stenotrophomonas sp003484865
MAGPD02382.fasta	TRUE	Other	Yes	No	No	75.33	3.94	0.871	22102	331.016	3638939	0.36	3195	273	103804	d__Bacteria	p__Bacteroidota	c__Bacteroidia	o__Sphingobacteriales	f__Sphingobacteriaceae	g__Sphingobacterium	s__Sphingobacterium SGBP130
MAGPD02383.fasta	TRUE	Other	Yes	No	No	87.57	1.53	0.87	64468	315.385	3743923	0.49	3448	135	275762	d__Bacteria	p__Pseudomonadota	c__Alphaproteobacteria	o__Rhizobiales	f__Rhizobiaceae	g__Pseudochrobactrum	s__Pseudochrobactrum SGBP172
MAGPD02392.fasta	TRUE	Other	No	No	Yes	90.27	4.18	0.882	26812	308.425	4970166	0.56	4742	312	125157	d__Bacteria	p__Pseudomonadota	c__Gammaproteobacteria	o__Enterobacterales	f__Enterobacteriaceae	g__Serratia_J	s__Serratia_J liquefaciens_A
MAGPD02393.fasta	TRUE	Other	No	No	No	81.3	1.58	0.866	9673	288.622	4432422	0.53	4442	591	43946	d__Bacteria	p__Pseudomonadota	c__Gammaproteobacteria	o__Enterobacterales	f__Enterobacteriaceae	g__Rahnella	s__Rahnella variigena
MAGPD02394.fasta	TRUE	Other	Yes	No	No	85.75	1.93	0.888	24522	314.26	4755164	0.57	4485	327	94367	d__Bacteria	p__Pseudomonadota	c__Gammaproteobacteria	o__Pseudomonadales	f__Pseudomonadaceae	g__Pseudomonas_E	s__Pseudomonas_E SGBP125
MAGPD02395.fasta	TRUE	Other	No	No	No	91.64	5.71	0.898	43682	326.982	6295361	0.63	5769	215	181357	d__Bacteria	p__Pseudomonadota	c__Gammaproteobacteria	o__Burkholderiales	f__Burkholderiaceae	g__Janthinobacterium	s__Janthinobacterium lividum
MAGPD02397.fasta	TRUE	Other	Yes	No	Yes	93.51	2.7	0.913	48396	330.829	5830143	0.62	5377	198	196168	d__Bacteria	p__Pseudomonadota	c__Gammaproteobacteria	o__Burkholderiales	f__Burkholderiaceae	g__Duganella	s__Duganella SGBP150
MAGPD02399.fasta	TRUE	Other	Yes	No	No	75.86	2.56	0.882	6755	281.135	5039687	0.65	5284	815	50855	d__Bacteria	p__Pseudomonadota	c__Gammaproteobacteria	o__Burkholderiales	f__Burkholderiaceae	g__Janthinobacterium	s__Janthinobacterium SGBP009
MAGPD02405.fasta	TRUE	Other	Yes	No	No	86.78	5.01	0.863	139276	320.316	4901389	0.5	4408	84	485127	d__Bacteria	p__Pseudomonadota	c__Gammaproteobacteria	o__Enterobacterales	f__Enterobacteriaceae	g__Buttiauxella	s__Buttiauxella SGBP036
MAGPD02406.fasta	TRUE	Other	No	No	Yes	96.1	0.5	0.903	119594	354.885	2928458	0.4	2485	37	212529	d__Bacteria	p__Bacteroidota	c__Bacteroidia	o__Sphingobacteriales	f__Sphingobacteriaceae	g__Sphingobacterium	s__Sphingobacterium sp017942165
MAGPD02411.fasta	TRUE	Other	No	No	Yes	99.46	0.58	0.891	657615	311.304	2724065	0.38	2602	8	968678	d__Bacteria	p__Bacillota	c__Bacilli	o__Lactobacillales	f__Enterococcaceae	g__Enterococcus_I	s__Enterococcus_I alcedinis
MAGPD02412.fasta	TRUE	Other	Yes	No	No	81.67	1.87	0.813	44986	295.955	4275466	0.6	3922	202	160095	d__Bacteria	p__Pseudomonadota	c__Gammaproteobacteria	o__Burkholderiales	f__Burkholderiaceae	g__Comamonas	s__Comamonas SGBP048
MAGPD02413.fasta	TRUE	Other	Yes	No	Yes	99.78	1.83	0.859	19520	304.496	2959381	0.33	2787	243	74885	d__Bacteria	p__Bacteroidota	c__Bacteroidia	o__Flavobacteriales	f__Weeksellaceae	g__Chryseobacterium	s__Chryseobacterium SGBP167
MAGPD02416.fasta	TRUE	Other	No	No	Yes	100	0.46	0.88	240186	314.574	3177152	0.52	2966	24	532926	d__Bacteria	p__Pseudomonadota	c__Gammaproteobacteria	o__Burkholderiales	f__Neisseriaceae	g__JAGNPU01	s__JAGNPU01 sp017987415
MAGPD02418.fasta	TRUE	Other	Yes	No	Yes	98.96	0.06	0.889	72325	325.378	2208609	0.36	2013	51	188190	d__Bacteria	p__Pseudomonadota	c__Gammaproteobacteria	o__Cardiobacteriales	f__Wohlfahrtiimonadaceae	g__Wohlfahrtiimonas	s__Wohlfahrtiimonas SGBP186
MAGPD02420.fasta	TRUE	Other	Yes	No	No	87.26	1.75	0.86	31711	311.421	4402779	0.56	4058	215	127425	d__Bacteria	p__Pseudomonadota	c__Gammaproteobacteria	o__Pseudomonadales	f__Pseudomonadaceae	g__Pseudomonas_E	s__Pseudomonas_E SGBP174
MAGPD02422.fasta	TRUE	Other	Yes	No	No	77.87	3.65	0.832	22158	294.985	2771642	0.38	2607	194	134264	d__Bacteria	p__Pseudomonadota	c__Gammaproteobacteria	o__Pseudomonadales	f__Moraxellaceae	g__Acinetobacter	s__Acinetobacter SGBP176
MAGPD02423.fasta	TRUE	Other	No	No	Yes	99.98	0.34	0.874	514361	300.884	2522645	0.35	2446	9	1133682	d__Bacteria	p__Bacillota	c__Bacilli	o__Lactobacillales	f__Streptococcaceae	g__Lactococcus	s__Lactococcus cremoris
MAGPD02425.fasta	TRUE	Other	No	No	Yes	99.92	0.46	0.887	156837	324.203	3343497	0.31	3053	36	533043	d__Bacteria	p__Bacteroidota	c__Bacteroidia	o__Flavobacteriales	f__Weeksellaceae	g__Algoriella	s__Algoriella xinjiangensis
MAGPD02432.fasta	TRUE	Other	Yes	No	Yes	97.59	0.08	0.886	120633	333.381	2656552	0.62	2357	41	339555	d__Bacteria	p__Actinomycetota	c__Actinomycetes	o__Actinomycetales	f__Microbacteriaceae	g__Leucobacter	s__Leucobacter SGBP025
MAGPD02434.fasta	TRUE	Other	Yes	No	No	79.82	4.07	0.825	52934	304.439	3163524	0.39	2861	92	231194	d__Bacteria	p__Pseudomonadota	c__Gammaproteobacteria	o__Pseudomonadales	f__Moraxellaceae	g__Acinetobacter	s__Acinetobacter SGBP010
MAGPD02440.fasta	TRUE	Other	Yes	No	No	93.12	6.15	0.853	15007	277.659	4831843	0.3	4958	563	155468	d__Bacteria	p__Bacteroidota	c__Bacteroidia	o__Flavobacteriales	f__Weeksellaceae	g__Faecalibacter	s__Faecalibacter SGBP078
MAGPD02443.fasta	TRUE	Other	No	No	Yes	92.17	1.7	0.842	31719	283.644	2728434	0.36	2705	162	84995	d__Bacteria	p__Bacillota	c__Bacilli	o__Lactobacillales	f__Listeriaceae	g__Brochothrix	s__Brochothrix thermosphacta
MAGPD02450.fasta	TRUE	Other	No	No	No	88.53	2.73	0.872	200282	320.669	4756118	0.53	4315	46	687062	d__Bacteria	p__Pseudomonadota	c__Gammaproteobacteria	o__Enterobacterales	f__Enterobacteriaceae	g__Rahnella	s__Rahnella inusitata
MAGPD02451.fasta	TRUE	Other	Yes	No	Yes	95.98	0.25	0.896	49160	309.59	1522813	0.35	1471	65	126028	d__Bacteria	p__Bacillota	c__Bacilli	o__Culicoidibacterales	f__BHER01	g__BHER01	s__BHER01 SGBP164
MAGPD02465.fasta	TRUE	Other	No	No	Yes	100	0.31	0.865	551113	319.586	4447633	0.49	4016	12	1182562	d__Bacteria	p__Pseudomonadota	c__Gammaproteobacteria	o__Enterobacterales	f__Enterobacteriaceae	g__Hafnia	s__Hafnia alvei
MAGPD02468.fasta	TRUE	Other	Yes	No	Yes	99.78	0.76	0.857	53242	309.109	3296684	0.37	3049	116	214007	d__Bacteria	p__Bacillota	c__Bacilli	o__Lactobacillales	f__Vagococcaceae	g__GGBP06	s__GGBP06 SGBP147
MAGPD02483.fasta	TRUE	Other	Yes	No	No	68.94	3.15	0.84	17832	304.048	2218900	0.41	2045	195	65862	d__Bacteria	p__Pseudomonadota	c__Gammaproteobacteria	o__Pseudomonadales	f__Moraxellaceae	g__Acinetobacter	s__Acinetobacter SGBP160
MAGPD02505.fasta	TRUE	Other	No	No	No	87.88	0.29	0.888	88352	316.661	4674038	0.55	4374	77	226168	d__Bacteria	p__Pseudomonadota	c__Gammaproteobacteria	o__Enterobacterales	f__Enterobacteriaceae	g__Klebsiella	s__Klebsiella aerogenes
MAGPD02538.fasta	TRUE	Other	Yes	No	Yes	99.48	0.26	0.764	22882	268.055	2510424	0.34	2389	158	82533	d__Bacteria	p__Bacillota	c__Bacilli	o__MOL361	f__Turicibacteraceae	g__Turicibacter	s__Turicibacter SGBP084
MAGPD02555.fasta	TRUE	Other	No	No	No	64.47	2.36	0.842	12728	257.193	2369889	0.39	2591	249	41861	d__Bacteria	p__Pseudomonadota	c__Gammaproteobacteria	o__Pseudomonadales	f__Moraxellaceae	g__Acinetobacter	s__Acinetobacter celticus
MAGPD02563.fasta	TRUE	Other	Yes	No	Yes	100	0.4	0.854	55278	307.03	2060721	0.28	1913	69	131671	d__Bacteria	p__Bacillota_A	c__Clostridia	o__Clostridiales	f__Clostridiaceae	g__Clostridium	s__Clostridium SGBP116
MAGPD02564.fasta	TRUE	Other	No	No	No	81.95	0.08	0.86	65371	311.602	4249653	0.51	3918	110	149106	d__Bacteria	p__Pseudomonadota	c__Gammaproteobacteria	o__Enterobacterales	f__Enterobacteriaceae	g__Escherichia	s__Escherichia whittamii
MAGPD02568.fasta	TRUE	Other	Yes	No	No	84.82	4.44	0.784	37861	271.977	3345816	0.36	3220	171	128394	d__Bacteria	p__Pseudomonadota	c__Gammaproteobacteria	o__Pseudomonadales	f__Moraxellaceae	g__Acinetobacter	s__Acinetobacter SGBP142
MAGPD02611.fasta	TRUE	Other	Yes	No	Yes	93.79	0.33	0.849	180535	314.657	3697611	0.41	3328	37	540291	d__Bacteria	p__Pseudomonadota	c__Gammaproteobacteria	o__Pseudomonadales	f__Moraxellaceae	g__Acinetobacter	s__Acinetobacter SGBP156
MAGPD02636.fasta	TRUE	Other	Yes	No	Yes	96.57	0.32	0.819	47213	301.403	3566148	0.56	3235	121	159958	d__Bacteria	p__Pseudomonadota	c__Gammaproteobacteria	o__Burkholderiales	f__Burkholderiaceae	g__Lampropedia	s__Lampropedia SGBP210
MAGPD02642.fasta	TRUE	Other	Yes	No	Yes	97.88	0.01	0.883	27346	320.263	2599972	0.35	2391	154	115297	d__Bacteria	p__Bacteroidota	c__Bacteroidia	o__Flavobacteriales	f__Weeksellaceae	g__Soonwooa	s__Soonwooa SGBP096
MAGPD02643.fasta	TRUE	Other	Yes	No	Yes	99.87	0.46	0.879	214556	314.715	3791438	0.57	3537	37	390746	d__Bacteria	p__Pseudomonadota	c__Gammaproteobacteria	o__Burkholderiales	f__Burkholderiaceae	g__Comamonas	s__Comamonas SGBP110
MAGPD02650.fasta	TRUE	Other	Yes	No	No	88.08	3.79	0.81	55348	296.369	2960718	0.39	2702	83	156616	d__Bacteria	p__Pseudomonadota	c__Gammaproteobacteria	o__Pseudomonadales	f__Moraxellaceae	g__Acinetobacter	s__Acinetobacter SGBP037
MAGPD02653.fasta	TRUE	Other	Yes	No	Yes	91.65	0.67	0.805	33116	311.362	4122065	0.61	3557	212	104346	d__Bacteria	p__Pseudomonadota	c__Gammaproteobacteria	o__Burkholderiales	f__Burkholderiaceae	g__Comamonas	s__Comamonas SGBP040
MAGPD02684.fasta	TRUE	Other	Yes	No	No	83.6	6.98	0.835	17171	277.891	5242715	0.46	5264	409	155040	d__Bacteria	p__Pseudomonadota	c__Gammaproteobacteria	o__Enterobacterales	f__Enterobacteriaceae	g__JGM124	s__JGM124 SGBP173
MAGPD02697.fasta	TRUE	Other	Yes	No	No	75.76	3.64	0.896	8436	281.262	1581280	0.36	1683	221	37006	d__Bacteria	p__Bacillota	c__Bacilli	o__Lactobacillales	f__Enterococcaceae	g__Enterococcus_G	s__Enterococcus_G SGBP269
MAGPD02718.fasta	TRUE	Other	No	No	No	58.32	6.14	0.906	5553	288.669	3178681	0.69	3330	615	34372	d__Bacteria	p__Pseudomonadota	c__Gammaproteobacteria	o__Xanthomonadales	f__Xanthomonadaceae	g__Stenotrophomonas	s__Stenotrophomonas maltophilia_AC
MAGPD02719.fasta	TRUE	Other	No	No	No	70.86	5.8	0.883	17717	278.021	3513425	0.55	3735	362	134607	d__Bacteria	p__Pseudomonadota	c__Gammaproteobacteria	o__Enterobacterales	f__Enterobacteriaceae	g__Cedecea	s__Cedecea davisae
MAGPD02724.fasta	TRUE	Other	Yes	No	No	62.62	3.23	0.905	5031	297.737	2753980	0.37	2797	673	40676	d__Bacteria	p__Bacteroidota	c__Bacteroidia	o__Sphingobacteriales	f__Sphingobacteriaceae	g__Sphingobacterium	s__Sphingobacterium SGBP270
MAGPD02726.fasta	TRUE	Other	Yes	No	No	61.91	2.45	0.915	4641	259.075	1575186	0.62	1858	357	16579	d__Bacteria	p__Pseudomonadota	c__Gammaproteobacteria	o__Burkholderiales	f__Rhodocyclaceae	g__Ga0074130	s__Ga0074130 SGBP271
MAGPD02729.fasta	TRUE	Other	Yes	No	No	84.42	1.73	0.896	20171	339.709	3615861	0.4	3184	260	84242	d__Bacteria	p__Bacteroidota	c__Bacteroidia	o__Sphingobacteriales	f__Sphingobacteriaceae	g__Sphingobacterium	s__Sphingobacterium SGBP272
MAGPD02732.fasta	TRUE	Other	Yes	No	No	70.37	1.5	0.924	7162	274.655	2019854	0.63	2271	334	31784	d__Bacteria	p__Pseudomonadota	c__Alphaproteobacteria	o__Sphingomonadales	f__Sphingomonadaceae	g__Qipengyuania	s__Qipengyuania SGBP273
MAGPD02733.fasta	TRUE	Other	No	No	No	78.25	1.45	0.902	12685	295.412	2062204	0.4	2102	280	47403	d__Bacteria	p__Bacteroidota	c__Bacteroidia	o__Flavobacteriales	f__Weeksellaceae	g__Kaistella	s__Kaistella faecale
MAGPD02734.fasta	TRUE	Other	No	No	Yes	94.65	1.36	0.895	22358	298.372	4591584	0.57	4598	344	85420	d__Bacteria	p__Pseudomonadota	c__Alphaproteobacteria	o__Rhizobiales	f__Rhizobiaceae	g__Agrobacterium	s__Agrobacterium sp005938205
MAGPD02735.fasta	TRUE	Other	Yes	No	No	56.49	0.6	0.922	4626	268.941	2107270	0.67	2415	462	17305	d__Bacteria	p__Pseudomonadota	c__Alphaproteobacteria	o__Rhodobacterales	f__Rhodobacteraceae	g__Paracoccus	s__Paracoccus SGBP274
MAGPD02736.fasta	TRUE	Other	Yes	No	No	70.05	0.58	0.885	15589	313.672	3216211	0.64	3030	345	59511	d__Bacteria	p__Pseudomonadota	c__Gammaproteobacteria	o__Xanthomonadales	f__Xanthomonadaceae	g__Stenotrophomonas	s__Stenotrophomonas SGBP275
MAGPD02737.fasta	TRUE	Other	No	No	No	84.86	0.46	0.908	34170	344.198	3872016	0.4	3411	250	143106	d__Bacteria	p__Bacteroidota	c__Bacteroidia	o__Sphingobacteriales	f__Sphingobacteriaceae	g__Sphingobacterium	s__Sphingobacterium nematocida
MAGPD02740.fasta	TRUE	Other	Yes	No	No	72.79	0.12	0.914	107903	337.52	2494814	0.35	2254	36	219447	d__Bacteria	p__Bacteroidota	c__Bacteroidia	o__Sphingobacteriales	f__Sphingobacteriaceae	g__Pedobacter	s__Pedobacter SGBP276
MAGPD02742.fasta	TRUE	Other	Yes	No	No	50.13	0.08	0.932	5170	287.191	1604194	0.43	1740	327	18139	d__Bacteria	p__Bacteroidota	c__Bacteroidia	o__Chitinophagales	f__Chitinophagaceae	g__Flavihumibacter	s__Flavihumibacter SGBP277
MAGPD02767.fasta	TRUE	Other	No	No	Yes	99.97	2.73	0.884	82293	291.039	2474980	0.41	2512	66	384708	d__Bacteria	p__Pseudomonadota	c__Gammaproteobacteria	o__Enterobacterales	f__Pasteurellaceae	g__Actinobacillus	s__Actinobacillus sp029774175
MAGPD02776.fasta	TRUE	Other	No	No	Yes	100	0.1	0.886	1123444	297.293	2150668	0.4	2141	8	1123444	d__Bacteria	p__Bacillota	c__Bacilli	o__Lactobacillales	f__Streptococcaceae	g__Streptococcus	s__Streptococcus parasuis
MONT001.fasta	TRUE	Other	No	No	Yes	100	0.33	0.852	733162	315.224	3955087	0.39	3569	7	1955601	d__Bacteria	p__Pseudomonadota	c__Gammaproteobacteria	o__Enterobacterales	f__Enterobacteriaceae	g__Proteus	s__Proteus mirabilis
MONT015.fasta	TRUE	Other	No	No	Yes	99.83	1.44	0.832	567203	285.916	3359834	0.34	3265	10	725124	d__Bacteria	p__Bacillota	c__Bacilli	o__Lactobacillales	f__Carnobacteriaceae	g__Carnobacterium	s__Carnobacterium maltaromaticum
MONT024.fasta	TRUE	Other	No	No	No	99.07	9.38	0.843	242936	290.727	4825531	0.47	4682	30	612560	d__Bacteria	p__Pseudomonadota	c__Gammaproteobacteria	o__Enterobacterales	f__Enterobacteriaceae	g__Yersinia	s__Yersinia enterocolitica
MONT043.fasta	TRUE	Other	Yes	No	No	92.13	5.47	0.83	267986	283.825	3481339	0.41	3404	22	701627	d__Bacteria	p__Pseudomonadota	c__Gammaproteobacteria	o__Pseudomonadales	f__Moraxellaceae	g__Acinetobacter	s__Acinetobacter SGBP232
MONT057.fasta	TRUE	Other	Yes	No	No	86.14	0	0.895	612761	329.667	612761	0.31	556	1	612761	d__Bacteria	p__Bacillota_I	c__Bacilli_A	o__Mycoplasmatales	f__Mycoplasmoidaceae	g__Ureaplasma	s__Ureaplasma SGBP264
MONT061.fasta	TRUE	Other	Yes	No	No	84.14	1.97	0.872	319751	317.885	4291309	0.58	3931	21	699918	d__Bacteria	p__Pseudomonadota	c__Gammaproteobacteria	o__Pseudomonadales	f__Pseudomonadaceae	g__Pseudomonas_E	s__Pseudomonas_E SGBP257
MONT062.fasta	TRUE	Other	Yes	No	No	84.11	0.62	0.821	167788	301.025	2903898	0.37	2644	19	313704	d__Bacteria	p__Pseudomonadota	c__Gammaproteobacteria	o__Pseudomonadales	f__Moraxellaceae	g__Acinetobacter	s__Acinetobacter SGBP234
MONT074.fasta	TRUE	Other	No	No	No	80.08	3.67	0.784	172202	247.14	4486623	0.35	4759	30	679941	d__Bacteria	p__Bacteroidota	c__Bacteroidia	o__Flavobacteriales	f__Weeksellaceae	g__Chryseobacterium	s__Chryseobacterium sp001297705
MONT081.fasta	TRUE	Other	No	No	No	77.19	9.81	0.828	269925	282.101	3327626	0.37	3263	18	636801	d__Bacteria	p__Pseudomonadota	c__Gammaproteobacteria	o__Pseudomonadales	f__Moraxellaceae	g__Acinetobacter	s__Acinetobacter sp002135415
MONT082.fasta	TRUE	Other	Yes	No	No	76.8	1.01	0.84	180804	269.537	3477566	0.62	3634	22	502475	d__Bacteria	p__Pseudomonadota	c__Gammaproteobacteria	o__Xanthomonadales	f__Xanthomonadaceae	g__Stenotrophomonas	s__Stenotrophomonas SGBP261
MONT093.fasta	TRUE	Other	No	No	No	73.47	1.47	0.891	1920891	333.785	3837878	0.57	3419	12	1920891	d__Bacteria	p__Pseudomonadota	c__Gammaproteobacteria	o__Pseudomonadales	f__Pseudomonadaceae	g__Pseudomonas_E	s__Pseudomonas_E weihenstephanensis
MONT094.fasta	TRUE	Other	Yes	No	No	72.41	2.57	0.816	470001	280.286	3110286	0.37	3025	19	644348	d__Bacteria	p__Pseudomonadota	c__Gammaproteobacteria	o__Pseudomonadales	f__Moraxellaceae	g__Acinetobacter	s__Acinetobacter SGBP233
MONT100.fasta	TRUE	Other	Yes	No	No	71.02	4.74	0.829	129010	269.335	3038276	0.58	3132	29	459813	d__Bacteria	p__Pseudomonadota	c__Gammaproteobacteria	o__Burkholderiales	f__Burkholderiaceae	g__Comamonas	s__Comamonas SGBP239
MONT110.fasta	TRUE	Other	Yes	No	No	65.59	3.29	0.806	219431	241.812	1914272	0.38	2135	14	533072	d__Bacteria	p__Bacillota	c__Bacilli	o__Lactobacillales	f__Vagococcaceae	g__Vagococcus_D	s__Vagococcus_D SGBP266
MONT118.fasta	TRUE	Other	Yes	No	No	60.27	4.8	0.883	241375	308.23	2648153	0.57	2536	19	476237	d__Bacteria	p__Pseudomonadota	c__Gammaproteobacteria	o__Pseudomonadales	f__Pseudomonadaceae	g__Pseudomonas_E	s__Pseudomonas_E SGBP256
MONT125.fasta	TRUE	Other	Yes	No	No	55	5.54	0.843	236317	273.943	2662327	0.59	2740	30	427112	d__Bacteria	p__Pseudomonadota	c__Gammaproteobacteria	o__Burkholderiales	f__Burkholderiaceae	g__Comamonas	s__Comamonas SGBP238
MONT131.fasta	TRUE	Other	No	No	No	53.06	2.02	0.874	126293	302.549	3324862	0.59	3210	36	264614	d__Bacteria	p__Pseudomonadota	c__Gammaproteobacteria	o__Pseudomonadales	f__Pseudomonadaceae	g__Pseudomonas_E	s__Pseudomonas_E fragi_D
MONT138.fasta	TRUE	Other	Yes	No	No	50.13	5.17	0.829	192162	261.31	3454696	0.61	3671	28	466868	d__Bacteria	p__Pseudomonadota	c__Gammaproteobacteria	o__Pseudomonadales	f__Pseudomonadaceae	g__Pseudomonas_E	s__Pseudomonas_E SGBP255

## Sheet: Table S8
Table S8. Metagenome-derived species relative abundance matrix
Species	CRR055205	CRR055206	CRR055207	CRR055208	CRR055209	CRR055210	CRR055211	CRR055212	CRR055213	CRR055214	CRR055215	CRR055216	CRR055217	CRR055218	CRR055219	CRR055220	CRR055221	CRR055222	CRR055223	CRR055224	CRR055225	CRR055226	CRR055227	CRR055228	CRR055230	CRR055231	CTJ	DD10	DD-11	DD-1	DD-2	DD-3	DD-4	DD-5	DD-6	DD-7	DD-8	DD-9	DG-1	DG-2	DG-3	DG-4	DG-5	DG-6	DJ-1	DJ-2	DJ-3	DJ-4	DJ-5
s__Clostridium SGBP116	0.673603	0.667422	0.0492954	0.00100262	0.0753233	0.823634	0.0295454	0.847507	0.584731	0.88342	0.544163	0.232837	0.742358	0.300331	0.58446	0.693848	0.146509	0.0767356	0.0428845	0.408348	0.833782	0.071188	0.561379	0.216835	0.18515	0.345279	0.0478899	0.00101083	9.61796e-06	0.0117596	4.42036e-05	0.0341004	0.0040645	0.0372663	0.00748981	0.000150032	0.000291742	0.000828909	3.68e-05	0.00739978	0.000173304	8.44121e-05	1.16083e-06	0.00025118	0.00532104	0.00207359	0.00081316	2.74478e-06	0.000100276
s__Terrisporobacter mayombei_A	0.12084	0.0334664	0.0023568	8.0388e-05	0.00199304	0.0210889	0.00103379	0.0524808	0.0212601	0.0154461	0.0609765	0.00316525	0.0124433	0.00781202	0.208862	0.0136445	0.00207864	0.00276231	0.0256858	0.0252812	0.0233251	0.00628502	0.0134972	0.079397	0.00971827	0.00646844	0.00081354	0.00017214	1.97076e-06	0.000272709	3.09975e-06	0.00252646	0.000117902	0.00105714	0.000192808	7.5224e-06	5.56521e-06	0.00191304	6.53613e-06	0.000158863	3.47511e-05	2.72836e-06	4.08905e-06	4.52275e-05	0.0116924	0.000285785	0.000716167	5.56375e-07	7.34613e-06
s__Turicibacter SGBP084	0.072611	0.00426951	0.00820738	3.63225e-05	0.0371658	0.00960433	0.000515036	0.00192293	0.020228	0.000207665	0.00537887	0.00774736	0.000840909	0.00474567	0.0337719	0.000327478	0.00707406	0.0204265	0.0097489	0.0360488	0.014662	0.0134174	0.00124539	0.0501713	0.00149723	0.00396213	0.000450829	0.000440163	1.28015e-05	0.00440311	2.15228e-05	0.00688836	0.000337921	0.0031896	0.00212455	0.00024565	8.34302e-05	1.26066e-05	0.000131711	0.00752022	0.000419316	2.60029e-05	0	1.31672e-05	3.21506e-05	2.5118e-05	0.000526384	0	5.2088e-05
s__Clostridium sp026168755	0.0377352	0.0353588	0.00724253	0.00291556	0.00421419	0.0384342	0.00188553	0.0394703	0.0300772	0.0387076	0.0326922	0.0234243	0.032197	0.0172094	0.0248448	0.0304299	0.0139386	0.00477568	0.0130174	0.0212922	0.0393071	0.00703209	0.0315132	0.0173136	0.0550222	0.0157987	0.00280707	0.022635	4.38451e-05	0.00277663	2.10432e-05	0.102584	0.00152416	0.00410489	0.00104765	2.11686e-05	2.60749e-05	0.00847048	9.8344e-05	0.00401107	0.00291629	1.51452e-05	1.26227e-05	0.00136175	0.0862222	0.014365	0.0087469	2.22921e-05	0.000175944
s__Ligilactobacillus sp910587695	0.0275666	1.29744e-05	5.43439e-06	0.000229707	0.00058942	2.35728e-06	1.39965e-06	1.36715e-05	3.05519e-05	6.28205e-06	0.0174843	3.2633e-06	2.69551e-06	0.219544	0.00199175	0.000368707	6.06323e-05	9.77331e-05	1.19003e-05	8.17777e-06	1.62683e-05	2.11037e-06	0.00162803	0.000122447	0	1.51743e-05	0	0	5.22166e-07	3.24416e-07	4.44492e-07	0	1.18437e-05	6.66639e-07	7.98562e-07	1.09623e-06	1.7991e-06	1.8061e-06	4.61374e-06	6.92379e-07	0	2.617e-05	1.63144e-06	0	1.88177e-06	0	1.36919e-06	1.1313e-06	1.17901e-06
s__Clostridium sp900547475	0.0122624	0.0113669	0.00319944	0.000213151	0.00133898	0.0142349	0.000572046	0.0145921	0.0116074	0.0147179	0.012906	0.00600157	0.0130684	0.00546937	0.00924326	0.010326	0.00329576	0.00137101	0.00170467	0.00939878	0.0136703	0.00361821	0.0113152	0.00371852	0.00929054	0.00519242	0.000935455	0.00135157	3.53725e-06	0.000346202	2.36283e-06	0.00647865	0.000140262	0.000732928	0.000167521	6.46397e-06	5.63718e-06	0.00120702	1.69033e-05	0.000716516	0.000168359	1.72611e-06	6.1911e-06	9.89881e-05	0.00754143	0.00109444	0.000563447	1.70622e-05	8.07168e-06
s__Enterococcus faecalis	0.0103417	2.45802e-05	0.00208539	0.000152718	0.00352654	5.6212e-06	0.0037939	4.7553e-06	1.53195e-05	1.57051e-06	1.76033e-05	0.0001134	2.37571e-06	5.42235e-05	4.74305e-05	0	2.91323e-05	0.00074708	4.354e-05	0	6.17593e-06	5.53386e-06	6.2943e-06	2.84312e-05	3.88738e-06	6.9252e-06	8.222e-06	1.98444e-06	3.63832e-06	8.28509e-06	1.09953e-06	5.84415e-05	3.25542e-06	1.24995e-06	2.17608e-05	4.46619e-05	3.1976e-05	0.00044235	4.27045e-06	1.78672e-05	3.47963e-05	2.67268e-06	0.000744176	0.00117375	5.75618e-05	1.18049e-05	0.00133421	0.00424885	1.36946e-05
s__Clostridium sp900766315	0.00416433	0.0038413	0.00162815	0.00427372	0.000399972	0.00412071	0.000162837	0.00449713	0.00367171	0.00431941	0.00693923	0.0021184	0.00349887	0.00237484	0.0030006	0.0033104	0.00122922	0.000433597	0.000474785	0.00292905	0.00421395	0.00151623	0.00356623	0.00149794	0.00267304	0.00148245	0.00025249	0.000364686	6.41759e-06	0.000140198	3.08805e-06	0.00138732	5.73554e-05	0.000252406	5.95595e-05	9.26125e-06	1.13463e-05	0.00307877	1.66836e-05	0.000107434	5.3154e-05	2.20496e-05	1.0186e-05	6.9334e-05	0.00177989	0.000468156	0.000146504	2.0827e-05	1.80177e-05
s__Turicibacter SGBP140	0.00394588	0.000243941	0.00386809	4.01625e-05	0.00324268	0.000404001	3.31136e-05	9.05489e-05	0.00118839	8.99476e-06	0.000376711	0.00422404	3.44934e-05	0.000206433	0.00180086	1.93258e-05	0.00275517	0.000887151	0.000445412	0.00190905	0.000754443	0.000788951	6.25038e-05	0.0020669	7.32123e-05	0.000154289	2.51715e-05	0.000138323	5.91227e-06	0.000198368	2.30434e-06	0.000502178	1.74122e-05	0.000170139	0.000110756	2.23593e-05	4.12593e-06	1.61465e-05	9.91404e-06	0.000984121	2.59899e-05	1.4477e-06	6.79766e-07	5.59217e-06	9.94859e-06	1.28146e-05	7.32283e-05	3.72771e-06	3.83934e-06
s__Clostridium SGBP208	0.00322845	0.0030122	0.00249845	0.000584812	0.000391174	0.00331166	0.000116102	0.00354676	0.00364447	0.00290995	0.00878124	0.00444379	0.00210035	0.00319379	0.0024394	0.00214161	0.00282733	0.000415319	0.000381471	0.00273057	0.00288522	0.00257531	0.00264331	0.00158405	0.00316503	0.000922936	0.000172056	0.0017974	1.40143e-05	0.000435791	2.09379e-06	0.00194348	7.0013e-05	0.00025151	7.40223e-05	4.21481e-06	1.72714e-06	0.00570968	2.16955e-06	0.000358633	5.92281e-05	0	1.34071e-05	0.000170884	0.00239924	0.00109833	0.000506901	7.78925e-06	3.99049e-06
s__Clostridium SGBP097	0.00280214	0.00505422	0.0296925	6.30766e-05	0.000270082	0.0027436	7.6332e-05	0.00227254	0.00468262	0.00272934	0.00197932	0.0142152	0.0044216	0.00132143	0.00301994	0.00311548	0.0120197	0.000259906	0.000240651	0.00464729	0.00433023	0.02673	0.00488964	0.000497643	0.0135413	0.00105538	6.56413e-05	0.000237942	1.30373e-05	4.85376e-05	3.36293e-05	0.000235862	1.97039e-05	0.000134619	1.48621e-05	1.70105e-06	8.15592e-07	0.000742831	6.59105e-07	2.55988e-05	2.19029e-06	0	3.45112e-06	0.000646999	0.000830007	0.00037262	2.43622e-05	4.08008e-07	1.54178e-06
s__Clostridium SGBP200	0.00216071	0.00214423	0.0146965	0.000454441	0.000315527	0.00274754	0.000126105	0.00209867	0.00466173	0.00212298	0.00384386	0.183212	0.00407923	0.00134374	0.00164896	0.00258436	0.105309	0.00133348	0.000687573	0.00761946	0.00202224	0.0290634	0.00158924	0.00126047	0.00957426	0.000947887	0.00019197	0.00242094	1.62377e-05	0.00252467	6.00065e-06	0.0022212	0.00119695	0.00358671	0.000201349	1.26822e-05	3.04647e-06	0.00283874	2.02126e-05	0.000269989	1.72514e-05	0	1.28005e-05	0.000179061	0.000944693	0.00172104	7.38421e-05	2.78187e-06	1.18808e-05
s__Clostridium SGBP237	0.00208441	0.0027958	0.00606062	0.000353405	0.000218992	0.00215668	9.84532e-05	0.00176907	0.00478481	0.00180602	0.00258628	0.0433668	0.00470203	0.000804546	0.00212954	0.00171727	0.0250112	0.000404501	0.000515302	0.00895678	0.00257258	0.0115315	0.00283009	0.000418999	0.00741423	0.000759786	0.000103786	0.000645766	7.05766e-06	0.000458175	4.03552e-06	0.00116334	0.000205349	0.000578789	5.4879e-05	4.59282e-06	1.43928e-06	0.00199233	4.77851e-06	8.81437e-05	7.5644e-06	0	7.56108e-06	9.12571e-05	0.000386011	0.000682363	3.56777e-05	1.14984e-06	4.41373e-06
s__Clostridium SGBP192	0.00168523	0.00232472	0.0640544	0.00183306	0.00196119	0.00184734	0.000110709	0.00355885	0.185777	0.00164104	0.00652097	0.0151407	0.133394	0.0024724	0.00889249	0.00123011	0.0102421	0.000797438	0.0202619	0.423522	0.00236824	0.0733065	0.0032278	0.00122413	0.371949	0.00111847	8.20516e-05	0.00254294	0.000100424	0.0011209	4.07997e-05	0.00306408	0.000584755	0.00164964	0.000146647	9.43324e-05	8.44857e-05	0.00718838	1.91964e-05	0.000491993	0.000415478	0.0001926	2.89685e-05	0.000718026	0.0028736	0.013045	0.000136982	4.25256e-05	5.94342e-05
s__Terrisporobacter SGBP052	0.00155874	0.000560254	0.000502835	1.66819e-05	6.41216e-05	0.0002797	2.99047e-05	0.000466218	0.000505107	0.00015955	0.00108366	0.000283536	0.000280242	0.000121736	0.00371715	0.000170143	0.000197544	6.34146e-05	0.000334342	0.000671284	0.000351124	0.000516103	0.000161749	0.00107345	0.000664801	8.57503e-05	1.6781e-05	4.96932e-05	1.28015e-06	1.65078e-05	1.11123e-06	0.000103088	5.97541e-06	1.99367e-05	5.83394e-06	1.39864e-06	0	0.00663326	1.8812e-06	1.49439e-05	3.90639e-06	1.1693e-06	1.15037e-06	1.37242e-05	0.000459211	5.17569e-05	3.27977e-05	5.37829e-07	7.55775e-07
s__Agrobacterium SGBP027	0.00130555	0.00077852	3.35783e-06	1.25901e-06	8.27982e-06	0.000443486	0.00055863	0.00248346	0.0563761	0.00743624	0.000137306	1.63165e-06	1.98737e-05	0.000112556	0.000215658	2.66772e-05	2.83088e-06	1.48744e-05	5.81793e-05	0.000659673	0.000299909	0	2.56163e-05	2.45762e-05	3.23948e-06	0.000941471	3.84143e-06	1.21804e-06	5.84489e-06	0.000100382	1.46215e-06	1.29988e-06	9.50926e-06	1.1187e-05	3.34953e-06	0.000115841	3.83808e-06	2.06979e-05	1.00925e-05	1.48477e-05	1.28934e-05	5.17832e-06	2.4367e-06	0	1.45728e-05	2.68009e-06	7.49122e-06	5.30411e-06	4.89742e-06
s__Clostridium SGBP006	0.00127538	0.00145012	0.140221	0.000409935	0.00012956	0.000971018	3.21919e-05	0.00138746	0.0022356	0.00123435	0.00212155	0.00491801	0.00366672	0.00451506	0.00138666	0.00111665	0.00825423	0.000373027	0.00126068	0.00985058	0.00162096	0.0455816	0.00130424	0.00085154	0.0198457	0.000486546	2.90466e-05	4.61623e-05	4.02573e-06	3.59228e-05	7.4932e-05	0.000165085	1.82047e-05	9.2767e-05	8.38491e-06	1.92785e-06	9.35531e-07	0.000505906	8.23881e-07	1.19435e-05	1.35482e-06	0	3.22104e-06	0.000136373	0.000151432	0.00015446	7.66434e-06	6.30558e-07	1.11855e-06
s__Streptococcus gallinaceus	0.00123201	0.000461331	2.51396e-05	5.16196e-06	0.00830927	1.5277e-05	0.000850747	1.40678e-05	7.92087e-05	7.70979e-06	0.000530916	1.52782e-05	4.20317e-06	0.0001085	0.000173781	4.47147e-06	4.51397e-05	6.43471e-06	9.35024e-06	3.43264e-05	0.000101677	1.26622e-05	3.36672e-05	3.22863e-05	0.000260219	0.00279427	0.000986169	8.83283e-05	9.98853e-06	0.000426807	6.08253e-07	0.000108102	0.00466425	0.000611996	0.00192369	0.00017379	0.00657261	2.22692e-05	0.000667248	0.000386867	0.000401862	0.000470948	2.3499e-05	9.13462e-06	1.51855e-05	2.078e-05	3.65748e-05	0.000338443	0.000449414
s__Clostridium SGBP099	0.00118683	0.0010777	0.00246553	0.000992858	0.000112671	0.00104251	4.97045e-05	0.00133277	0.00189631	0.00106452	0.00148924	0.00591769	0.00491292	0.000488705	0.000945865	0.00106747	0.00303913	0.000173131	0.000222517	0.00287413	0.00110873	0.00936382	0.00110004	0.00091751	0.00525279	0.000405379	8.00298e-05	0.000135695	3.95835e-06	0.000125649	3.80158e-06	0.000276927	3.4546e-05	0.000168076	2.85042e-05	3.06188e-06	2.75862e-06	0.0199833	1.20836e-06	0.00011707	5.44185e-06	0	7.2578e-06	6.87548e-05	0.000822334	0.00049265	6.85069e-05	1.59494e-06	1.7534e-06
s__Ligilactobacillus murinus	0.00116848	0	0	9.4426e-06	3.11434e-05	0	0	0	3.30761e-06	2.99825e-06	5.56265e-05	0	1.50766e-06	0.0149322	3.36456e-05	0.000154076	5.86764e-06	1.217e-05	0	4.34128e-06	4.29303e-06	1.8712e-05	0	5.10799e-06	8.83495e-06	0	0	3.69517e-07	6.2323e-07	2.35826e-06	0	9.55014e-07	0	8.54131e-07	0	1.17183e-06	0.00280715	3.39547e-06	5.76717e-06	6.34681e-07	4.96767e-07	0	0.00555549	9.80301e-07	1.49958e-05	1.63298e-06	0.00118541	0	8.46468e-07
s__Clostridium sp027692445	0.00116826	0.00142598	0.00160469	0.00046231	0.000116623	0.00118535	6.62955e-05	0.00376689	0.00187263	0.00106631	0.0020779	0.000830806	0.00198189	0.000470933	0.00101584	0.00117827	0.000549808	0.000131958	0.000144882	0.00209371	0.00141135	0.00162607	0.00118011	0.000375967	0.00178819	0.000435015	7.81764e-05	6.7868e-05	1.85285e-06	6.31613e-05	2.44471e-06	0.000175404	3.97076e-05	0.000103642	2.41343e-05	1.24743e-05	1.90465e-05	0.00303029	3.59487e-05	3.96964e-05	2.39125e-05	1.64815e-05	6.97544e-06	5.27135e-05	0.000388097	0.000285822	1.87438e-05	1.81749e-05	2.46987e-05
s__Streptococcus criceti	0.000815634	0.00659402	0.0013555	0.000545971	0.00347061	0.000150866	0.0065949	9.22331e-05	0.000175739	3.42657e-05	0.000378823	9.44873e-05	1.87315e-06	8.32031e-05	3.55402e-05	1.13681e-05	0.000201919	0.000144828	3.03175e-05	3.7961e-05	0.00115031	3.0108e-05	6.58706e-06	3.66233e-05	3.48686e-05	0.000863257	0.000535947	1.08255e-05	1.36437e-06	5.74965e-05	0	4.40102e-05	6.52583e-05	9.34336e-05	3.80426e-05	2.99384e-05	6.3808e-05	7.6398e-06	9.51171e-05	6.26603e-05	4.73283e-05	6.39216e-05	4.55966e-06	1.35905e-06	0	3.19118e-06	5.36661e-06	3.6424e-05	6.11271e-05
s__Paraclostridium sordellii	0.000777195	0.000315054	6.27384e-05	0.000231218	6.02169e-06	5.58947e-05	4.43791e-06	0.000128096	0.00011359	6.49622e-06	0.000111957	1.83931e-05	1.24725e-05	2.90864e-05	0.00187925	3.44076e-05	1.90441e-05	2.08429e-05	0.000323197	9.54073e-05	0.000111016	6.60312e-05	2.31279e-05	0.000618596	9.93638e-05	3.25383e-05	2.60476e-05	0.00011507	0.000140429	0.00011392	0.000138974	0.000275628	1.49921e-05	3.63527e-05	0.000191877	0.000111437	9.16821e-05	0.0029985	1.55988e-05	0.000136841	0.000389352	8.99245e-05	0.000258562	0.000127484	0.000274418	0.000131536	0.00065885	9.0856e-05	0.000143567
s__Clostridium tertium	0.000743035	0.000704341	0.00472504	0.000504172	7.49418e-05	0.000905966	3.28746e-05	0.000868041	0.00288589	0.000816738	0.00175399	0.00401022	0.00270383	0.000426423	0.000758887	0.000762727	0.0024308	0.000119508	0.000368154	0.00453735	0.000897469	0.00408549	0.000833628	0.000202055	0.00567828	0.000294932	5.38474e-05	0.000181091	4.93531e-06	0.000155083	5.54446e-06	0.000378239	3.79085e-05	0.000131265	2.15168e-05	3.02408e-06	6.95652e-07	0.00721329	2.04597e-06	5.82945e-05	7.06764e-06	0	4.65378e-06	9.53566e-05	0.000863587	0.000582265	3.79125e-05	1.44657e-06	1.63247e-06
s__Romboutsia SGBP003	0.000679429	0.000166423	0.000125875	0.000217872	1.23256e-05	7.98302e-05	4.81342e-06	0.000276897	9.38318e-05	1.67759e-05	0.000295032	0.000159531	6.81188e-05	3.55441e-05	0.00280382	3.57718e-05	0.000109426	1.41284e-05	0.000140726	0.000337106	0.000129845	0.000148476	3.2057e-05	0.000636378	0.000141124	2.32198e-05	5.22299e-06	2.3307e-05	1.04433e-06	4.17998e-06	4.56189e-07	0.000121287	1.82047e-06	9.58294e-06	1.92986e-06	9.26125e-07	0	0.00117756	0	9.9818e-06	7.4515e-07	0	1.05625e-06	6.97351e-06	0.000147799	4.33427e-05	8.02631e-06	0	0
s__Streptococcus caballi	0.000573178	0.0155563	0.00281559	0.00155841	0.0193991	0.000176343	0.257952	3.92313e-05	4.33472e-05	2.29152e-05	0.000950579	0.000133054	0.00039053	0.00109301	0.00244051	3.71359e-06	0.000434411	5.50215e-06	0.00024254	1.62546e-05	0.00283302	2.34017e-05	2.19569e-05	0.000205861	3.47508e-06	0.000322938	0.00126939	0.000108706	2.48618e-05	0.000818514	2.40962e-06	0.000126566	0.000854377	0.00126895	0.000661343	0.000488729	0.00120734	0.0115179	0.00100772	0.000951656	0.00118206	0.00117414	0.000292728	1.49273e-05	7.45415e-06	4.611e-05	0.000149573	0.000157658	0.000687997
s__Ligilactobacillus SGBP152	0.000529589	0	2.38583e-06	6.23212e-06	1.22786e-05	0	1.81271e-05	3.07113e-06	0	0	0	0	0	0.00233486	1.62021e-05	0.00318952	7.56617e-06	0.00013788	3.68343e-06	4.34128e-06	0.0001251	2.15727e-06	0	1.49385e-06	6.77346e-06	0	0	1.06749e-06	4.04258e-06	5.86445e-07	1.35687e-06	6.63204e-07	0	0	5.10193e-07	9.07224e-07	8.3958e-07	1.76998e-06	1.94985e-06	6.73147e-07	0	0	2.09159e-07	0	4.21575e-06	1.27148e-06	6.29515e-07	2.33677e-06	1.69294e-06
s__Turicibacter sp030531025	0.000527051	4.32481e-05	0.00475792	7.05048e-06	0.241275	7.84249e-05	8.80754e-06	2.17951e-05	0.000189927	5.71096e-06	8.16794e-05	0.00505462	1.49852e-05	6.05745e-05	0.000424392	1.08376e-05	0.00453265	0.000588217	9.72803e-05	0.000252602	0.000177972	0.000465783	1.47843e-05	0.000437456	3.08045e-05	3.59499e-05	0.00067161	0.00966699	0.000500875	0.000761043	0.000126552	0.0220398	0.000346274	0.00304627	0.00138244	0.000906109	5.5988e-05	2.8139e-05	9.2769e-05	0.0143465	0.000617346	9.35438e-06	5.85644e-07	1.14963e-05	7.31557e-05	1.28146e-05	0.00145723	0	4.07816e-05
s__Turicibacter SGBP166	0.000526035	5.53466e-05	0.0542621	1.57377e-05	0.00117823	7.2305e-05	4.47204e-06	2.1597e-05	0.000215952	1.02083e-05	6.61885e-05	0.0879102	1.52137e-05	6.26025e-05	0.000256686	3.72117e-05	0.0659886	0.000318938	8.33022e-05	0.000356894	0.000136925	0.00401684	1.74191e-05	0.000385894	7.20343e-05	2.78026e-05	8.82855e-06	0.000723309	9.18001e-06	6.02915e-05	9.25246e-06	0.000155349	7.60312e-06	5.79143e-05	2.40234e-05	7.12549e-06	1.84707e-06	2.68206e-05	2.84239e-06	0.000126417	6.97732e-06	0	5.43812e-07	0.000156937	2.65782e-05	1.40611e-05	3.58666e-05	1.55785e-06	2.05571e-06
s__Clostridium baratii	0.000506163	0.000240766	0.00135581	0.000876966	5.48068e-05	0.000396159	2.26675e-05	0.000613533	0.000758488	0.000388631	0.0012104	0.000959928	0.000740261	0.000174892	0.000243751	0.000226605	0.000538382	5.27367e-05	0.000303363	0.00141627	0.000310906	0.00143472	0.00026963	0.000221619	0.00104164	0.000132903	3.21804e-05	3.02046e-05	1.54965e-06	1.93028e-05	8.30499e-07	9.18936e-05	8.75965e-06	3.89359e-05	5.47903e-06	1.43644e-06	0	0.00442509	9.47464e-07	9.82794e-06	1.35482e-06	0	6.10743e-06	4.56954e-05	0.000320018	0.000247802	1.97353e-05	6.12012e-07	0
s__Romboutsia_E sp902362365	0.000474687	0.000131058	0.000110588	0.000164301	1.23727e-05	7.4345e-05	5.18894e-06	0.000111651	0.000128127	2.55565e-05	0.000341504	0.000146923	7.25047e-05	3.01004e-05	0.00167346	3.29676e-05	6.90735e-05	1.29627e-05	0.000192577	0.00013771	7.11739e-05	0.000149227	5.21109e-05	0.000367004	0.000114265	1.64473e-05	7.41328e-06	9.94959e-06	6.2323e-07	6.51328e-06	3.39218e-07	3.37969e-05	3.01983e-06	1.00829e-05	2.83933e-06	1.68215e-06	0	0.0010762	1.12597e-06	7.13535e-06	6.77409e-07	0	2.16479e-06	1.01818e-05	0.000922987	5.08469e-05	6.29357e-05	0	0
s__Bergeyella_A SGBP028	0.000451406	0.000349598	1.89983e-05	0	8.17632e-05	0.000513162	1.3143e-05	0.00097672	0.00053653	0.000940595	0.000387977	3.11497e-05	0.000403002	0.000421353	0.000208211	0.000495045	2.82573e-05	3.63701e-05	7.44242e-05	0.000322668	0.000372138	0.000149696	0.000341941	0.000122688	0.00018094	0.000256334	8.2894e-05	8.6207e-05	1.1993e-05	2.64773e-05	9.24076e-07	3.60518e-05	0.00298066	4.33732e-05	2.64635e-05	5.28458e-05	2.68186e-05	2.02644e-05	2.65839e-05	2.62335e-05	3.3306e-05	1.27509e-05	1.68686e-05	0	4.21867e-05	9.00012e-06	4.53251e-06	7.60379e-07	9.64369e-06
s__Clostridium SGBP101	0.00044292	0.000402535	0.00204611	0.000315194	3.86235e-05	0.000302094	1.37916e-05	0.000320785	0.000607644	0.000229009	0.000566123	0.000562325	0.000601648	0.00103804	0.00129911	0.000317247	0.0020579	6.2109e-05	7.46131e-05	0.00163273	0.00037982	0.00636127	0.000255724	3.99001e-05	0.00184103	0.000135143	7.42676e-05	0.000112607	2.57546e-05	6.09029e-05	3.95364e-06	6.87345e-05	3.91721e-05	4.90605e-05	2.98574e-05	1.52527e-05	8.44377e-06	0.000406878	4.72633e-05	6.37374e-05	2.74802e-05	4.23731e-05	1.25391e-05	0.00033553	0.000176361	0.000408907	3.82588e-05	0.000102762	6.46944e-05
s__Rahnella variigena	0.000416013	0.000427444	0.000390481	0.00029889	0.00106946	0.000302412	9.55857e-05	0.00118873	0.00212688	0.000675821	0.00492189	0.000418073	0.000111201	0.000706666	0.00110482	0.000523768	0.00726188	0.00395824	0.00151776	0.000757907	0.00100306	0.000101063	0.000922627	0.00559855	5.1066e-05	0.00296806	7.65253e-05	0.000130782	0.00020703	6.391e-05	0.000157374	9.23445e-05	4.42052e-05	7.56635e-05	0.000103236	0.000234706	6.388e-05	0.000155288	1.48299e-05	5.68136e-05	8.0544e-05	5.08366e-05	9.33057e-05	0.000144639	5.50674e-05	0.000102155	0.000159535	0.000199405	8.95745e-05
s__Clostridium SGBP085	0.000413619	0.000279306	0.00155587	0.000379215	0.000650766	0.000185772	6.45203e-06	0.000276996	0.000722453	0.00020281	0.00166598	0.00251971	0.0192266	0.00015237	0.000365855	0.000132704	0.00150901	4.85401e-05	0.000119381	0.00303405	0.000250577	0.0439585	0.000410886	0.00011411	0.0092337	0.000153271	7.73677e-05	7.57921e-05	2.37501e-06	5.00225e-05	4.18759e-06	0.000147523	1.71552e-05	4.85397e-05	1.01817e-05	3.28869e-06	1.29535e-06	0.00300873	7.00299e-07	2.88107e-05	3.90639e-06	0	1.24449e-05	0.000111242	0.000350856	0.000788969	2.81078e-05	1.20548e-06	1.60224e-06
s__Clostridium thermobutyricum	0.000400564	0.000302298	0.000877013	0.00080174	2.50747e-05	0.000243253	1.20848e-05	0.000312661	0.00163797	0.000198599	0.0110267	0.00028272	0.000249358	0.000143084	0.000617315	0.000190909	0.000212162	7.17144e-05	8.16966e-05	0.000516209	0.000253138	0.000814088	0.00020698	0.000193092	0.000618565	7.4344e-05	2.94173e-05	2.20615e-05	1.39806e-06	3.40387e-05	1.40366e-06	0.00110126	6.06108e-06	1.85617e-05	9.16129e-06	2.83508e-06	1.55922e-06	0.000624296	5.90448e-07	6.87379e-05	1.17418e-06	0	6.11789e-06	5.51197e-05	0.0706905	0.000222335	3.58666e-05	2.15132e-06	1.93478e-06
s__Microbacterium testaceum	0.000321656	9.08209e-05	1.28128e-06	0	2.13582e-05	0.000115733	0.000711328	0.000163067	0.00143141	0.000812812	0	1.77998e-06	8.31497e-06	0.00012798	0.000115179	8.79136e-06	2.36765e-06	1.00251e-05	0.00013572	2.64515e-05	2.43272e-05	0	9.22188e-06	2.84312e-06	9.12945e-06	0.000553354	2.97542e-05	2.49082e-06	9.26423e-06	0.000254604	4.51511e-06	6.18106e-06	2.8335e-05	1.94992e-05	9.07256e-06	0.000163338	1.41769e-05	3.87769e-05	3.80359e-05	5.75059e-05	4.01704e-05	2.44996e-05	7.95849e-06	0	1.60461e-06	1.16179e-05	3.21997e-05	2.13462e-05	1.52969e-05
s__Paraclostridium dentum	0.000295111	0.000114306	5.72599e-05	0.0002061	2.2252e-05	2.47514e-05	1.19482e-06	5.92432e-05	5.26607e-05	6.28205e-06	9.22414e-05	6.79359e-05	9.32008e-06	1.81457e-05	0.000792337	1.67491e-05	4.6375e-05	6.901e-06	0.00011192	5.49223e-05	4.24031e-05	0.000142005	1.18567e-05	0.000246243	5.3422e-05	1.18645e-05	9.43509e-07	6.36391e-06	4.37946e-07	3.38141e-06	3.39218e-07	3.77496e-05	1.56346e-06	2.85405e-06	2.70624e-06	1.75775e-06	0	0.00687696	3.15821e-07	7.40461e-06	0	0	1.01442e-06	5.41394e-06	0.00032101	4.8628e-05	8.12074e-06	1.18693e-06	0
s__Sarcina perfringens	0.000275964	9.0164e-05	0.00147409	0.121642	4.61976e-05	0.000120221	7.10065e-06	0.000133941	0.000356613	8.1167e-05	0.00136531	0.000582573	0.000155289	0.000120935	0.000100937	0.000141874	0.000383713	6.6492e-05	0.000355404	0.00028814	9.05302e-05	0.00108407	9.1926e-05	0.00010934	0.000529979	4.1042e-05	2.23409e-05	1.92286e-05	5.05322e-07	1.67199e-05	8.77287e-07	1.8835e-05	3.61951e-06	1.39994e-05	2.44005e-06	4.36602e-06	0	0.00677168	6.41254e-06	2.80606e-05	2.21287e-06	0	3.08509e-06	4.26431e-05	0.000427221	0.000120866	1.04499e-05	7.97471e-07	0
s__Cellulosilyticum SGBP055	0.000273933	0.00044978	0.002503	5.4893e-05	5.24075e-05	0.000454048	5.701e-06	0.000222112	0.000958599	0.000728861	0.00037319	0.000308975	0.00195196	0.000145699	0.000551983	0.000157335	0.000289728	8.00609e-05	0.000199377	0.00441923	0.000549809	0.00519911	0.000147111	0.000151264	0.00516503	0.000124093	1.40178e-05	0.000298077	1.17235e-05	0.000248278	1.77914e-05	0.000157206	4.65183e-05	0.000221158	1.45738e-05	7.84371e-06	3.28635e-06	0.000945511	1.97732e-06	5.35248e-05	4.42574e-06	0	5.8554e-05	0.000381248	8.36003e-05	0.00183473	1.4888e-05	2.63351e-06	2.72079e-06
s__Limosilactobacillus gallistercoris	0.00026494	0.000201678	0	0	1.99468e-05	0.000425806	5.08652e-06	0.000439965	0.000189753	0.000290045	0.00250249	3.04822e-05	0.000363712	0.000165339	0.000387414	0.000299816	2.86176e-05	1.53407e-05	6.98907e-06	0.000163454	0.000269632	4.89137e-05	0.000207712	7.80655e-06	4.6413e-05	8.48846e-05	1.02438e-05	0.00155773	1.2852e-05	8.16031e-06	0.000139079	0.00038312	3.09479e-05	2.32282e-05	9.58275e-06	1.28712e-05	2.35082e-06	1.97226e-05	0.000151635	3.03878e-06	1.97578e-05	5.34536e-06	2.27565e-05	6.3274e-06	1.27348e-05	1.54573e-06	9.15629e-05	1.72476e-06	2.66033e-06
s__Clostridium SGBP098	0.000259645	0.000249306	0.158823	0.000652484	3.58008e-05	0.000252592	2.00389e-05	0.000319101	0.00190562	0.000235363	0.00118013	0.00361603	0.0020183	0.000587759	0.000213045	0.000183027	0.00499625	0.000107478	0.000548548	0.00379458	0.000250351	0.304391	0.000379707	7.6668e-05	0.0527228	0.000179699	3.63925e-05	0.00285984	1.46712e-05	0.000941992	2.16398e-05	0.00165541	0.00174223	0.00173376	8.90841e-05	0.000108772	2.85457e-05	0.00209596	1.16854e-05	0.000259873	2.52674e-05	0	0.00535002	0.0276661	0.000606791	0.167173	0.000320549	0.000172031	3.77888e-05
s__Cellulosilyticum SGBP235	0.000254133	0.000326003	0.0017056	3.55042e-05	2.76621e-05	0.000307217	1.22896e-05	0.000404894	0.000363576	0.000395627	0.000674559	0.000166354	0.000199559	9.31299e-05	0.000209125	0.00030694	0.000289059	2.32209e-05	2.1345e-05	0.00112843	0.000362347	0.0507988	0.000929653	3.02142e-05	0.0409214	0.000105406	2.04876e-05	8.39352e-05	1.43175e-06	4.78139e-05	3.15823e-06	7.48094e-05	1.6427e-05	0.000105371	5.85612e-06	3.26979e-06	4.02998e-06	0.00221251	1.79881e-05	1.76364e-05	2.30319e-06	1.78179e-06	1.88243e-06	9.90995e-05	2.94373e-05	7.19012e-05	5.55547e-06	9.9962e-06	3.38587e-06
s__Clostridium butyricum	0.000253118	0.00025281	0.00289918	0.000586008	2.67212e-05	0.000233869	1.00024e-05	0.000260254	0.000445657	0.000233221	0.000472473	0.000410137	0.000311766	0.000127927	0.000175349	0.000207734	0.00037697	3.46915e-05	6.19572e-05	0.000605256	0.000237171	0.00328594	0.000210639	9.41122e-05	0.0012952	8.77871e-05	1.75897e-05	6.29548e-05	1.39806e-06	8.66815e-05	1.31008e-06	9.77828e-05	3.68805e-05	5.28311e-05	7.60853e-06	3.23199e-06	7.1964e-07	0.00470507	6.31642e-07	1.89058e-05	1.64836e-06	0	8.31406e-05	0.000370866	0.000274214	0.00162319	1.1945e-05	2.11422e-06	1.14878e-06
s__Clostridium SGBP149	0.000214534	0.000181204	0.00441484	0.000187782	4.37513e-05	0.000174665	8.90995e-06	0.000209432	0.000660914	0.000172328	0.000202086	0.00135078	0.00160634	0.000403901	0.000536304	0.00012073	0.00125882	2.48063e-05	8.77412e-05	0.00176771	0.000197103	0.0182096	0.000559461	3.77798e-05	0.0267445	5.47905e-05	5.89693e-06	7.23433e-05	4.56474e-06	2.00514e-05	2.63186e-05	6.08025e-05	4.90455e-06	1.62493e-05	3.19425e-06	5.48115e-07	0	0.000430014	0	1.05973e-05	6.54829e-07	0	1.06671e-06	0.000174226	0.000287751	0.000157178	8.64009e-06	0	6.0462e-07
s__Streptococcus SGBP017	0.000213446	0.000261131	0.00050045	0.000239527	0.000316515	7.91955e-05	0.000121496	0.000324153	0.0012904	0.00039013	0.000154205	0.000514933	1.52593e-05	0.000113197	0.000103746	2.77383e-05	0.000280978	2.2335e-05	6.80018e-06	5.93645e-05	0.000115309	3.47977e-05	4.5963e-05	2.22149e-05	6.06667e-05	0.000245743	0.000151096	1.44522e-05	2.79106e-05	0.000179277	0	9.59524e-05	0.000113983	6.14558e-06	4.02165e-05	9.14784e-06	9.16341e-05	2.07521e-05	2.87809e-05	0.000294627	7.51698e-05	2.05462e-05	7.86436e-06	0	1.79425e-06	1.67537e-05	1.67608e-05	3.30116e-06	0.000173798
s__Ligilactobacillus animalis	0.000206338	0	0	3.02163e-06	8.75026e-06	0	0	0	0	0	0	0	0	0.00484371	5.55315e-06	2.4252e-06	2.52206e-06	2.19153e-06	0	0	0	0	0	1.34928e-06	0	0	0	3.42146e-07	5.64276e-06	1.19784e-06	8.07104e-07	1.43252e-06	0	0	1.04257e-06	2.17356e-06	1.89505e-06	1.82416e-06	0.018245	6.98149e-06	7.2257e-07	4.3431e-06	0.000491376	2.16112e-06	0.00278769	4.89023e-05	1.84133e-06	3.88164e-05	8.52514e-06
s__Ligilactobacillus SGBP211	0.000186538	8.90144e-05	5.78784e-06	0.000105379	1.08673e-05	0.000163559	6.07652e-06	6.63761e-05	7.91216e-05	3.90487e-05	2.81653e-05	5.57727e-05	7.36469e-05	0.000615831	4.46212e-05	0.219243	0.000279948	0.00867544	0.000138176	8.15758e-05	0.00140932	2.81383e-06	4.34746e-05	0.000107557	2.53269e-05	2.58677e-05	6.33499e-06	0	0	1.18537e-06	0	3.50172e-06	0	2.93738e-06	1.06475e-06	3.96911e-07	1.11544e-05	1.33651e-06	1.04221e-05	7.88543e-07	0	0	2.09159e-07	0	3.3551e-07	0	2.83282e-06	0	8.76699e-07
s__Streptococcus SGBP217	0.000168117	0.00018	0.000143282	1.41639e-05	0.000187566	1.34637e-05	0.000465946	5.42897e-05	9.28743e-05	3.71212e-05	7.88629e-05	0.00323022	2.33002e-06	9.00878e-05	2.38459e-05	1.2505e-05	0.0109557	3.67432e-05	4.72235e-06	9.89409e-06	5.61859e-05	3.70488e-06	0	1.12761e-05	3.82848e-06	0.000101841	2.48345e-05	3.20248e-06	1.36437e-06	2.08625e-05	2.09379e-06	4.4302e-06	5.39715e-06	6.72889e-06	1.06919e-05	1.12458e-05	2.50435e-05	2.21067e-05	3.64705e-05	1.97713e-05	1.25998e-05	1.76508e-05	1.08658e-05	5.1243e-07	1.94012e-06	1.54573e-06	6.20072e-06	4.72177e-05	2.08594e-05
s__Streptococcus porci	0.000137728	0.00143129	4.3696e-05	1.56118e-05	0.00117437	1.26024e-05	0.00542172	1.80305e-05	3.00297e-05	7.70979e-06	0.000123223	1.86898e-05	1.69041e-06	0.000134972	5.44862e-05	4.47147e-06	5.21911e-05	1.67862e-06	8.40577e-06	3.93744e-06	0.000238828	1.12084e-05	5.70878e-06	0.000593635	1.20155e-05	0.00174709	0.000656076	5.93691e-05	1.01738e-05	0.000430213	1.77797e-06	5.95557e-05	0.000338178	0.000487813	0.000302256	0.000184469	0.000587274	0.000130725	0.000463543	0.000379751	0.000309373	0.000533311	1.13364e-05	7.70873e-06	3.28216e-06	1.07079e-05	0.000128342	0.000122217	0.000315007
s__Stenotrophomonas sp003484865	0.000132651	0.000507864	1.85564e-06	0	2.35222e-06	6.70918e-06	4.40377e-06	9.02517e-05	0.000282105	0.000505777	0	0	2.01021e-05	2.3536e-05	0.000138764	7.12404e-06	1.64706e-06	3.21736e-06	2.19117e-05	1.47402e-05	3.64531e-05	0	4.39137e-06	3.90327e-06	1.29579e-06	3.44223e-05	7.64916e-06	1.06749e-06	0.000127526	3.04203e-05	7.69673e-06	8.48901e-07	3.68377e-06	1.10829e-05	1.13795e-05	0.00152227	2.95052e-06	4.98483e-06	6.57045e-05	2.28485e-05	4.34897e-05	7.40555e-06	6.90223e-06	0	1.75049e-06	1.58312e-06	6.46826e-06	7.71506e-06	2.14036e-05
s__Pseudochrobactrum SGBP172	0.00013033	0.000159635	8.88942e-05	6.43985e-05	0.000363324	7.13077e-05	3.76539e-05	0.000522489	0.000685285	0.000383634	0.00798486	4.74661e-05	1.53507e-05	0.000219936	0.000537872	0.000216146	0.000181588	0.000428515	0.000521441	0.000326404	0.00052503	1.53823e-05	0.00105159	0.00167807	1.67864e-05	0.0003955	1.11873e-05	1.04423e-05	2.47439e-05	1.8317e-05	6.29307e-06	7.42789e-06	6.63935e-06	1.10204e-05	9.36093e-06	0.000147329	4.91754e-06	3.10468e-05	7.71702e-06	1.04819e-05	9.12244e-06	5.28968e-06	9.4958e-06	5.28026e-06	3.39011e-05	4.72444e-06	1.27477e-05	1.53189e-05	1.02483e-05
s__Flavobacterium SGBP068	0.000124311	0	1.09571e-05	2.07737e-06	1.87237e-05	0	3.48546e-05	2.27858e-06	0	8.49505e-06	0	0	0	0	1.63328e-06	0	0	0	0	0	0	0	0	0	0	1.52762e-06	5.52627e-06	1.31384e-06	2.44576e-05	1.36005e-06	1.2399e-06	0	9.57351e-06	1.6666e-06	8.36272e-06	0.00328963	1.24738e-06	3.97342e-06	0.0001235	5.75059e-06	2.01191e-05	1.39202e-06	1.01651e-05	1.53729e-06	8.86913e-06	7.14275e-06	3.88725e-06	2.25332e-05	3.29518e-06
s__Clostridium_J SGBP011	0.000119089	6.29013e-05	0.000655573	9.90844e-05	8.09164e-06	7.03104e-05	1.02072e-05	6.03329e-05	0.00012421	6.382e-05	0.000367557	0.00029251	0.00010211	5.23022e-05	0.000111324	4.58515e-05	0.000157603	1.8698e-05	4.27844e-05	0.000253208	6.68055e-05	0.000597517	5.66487e-05	0.000110978	0.000386441	2.0521e-05	1.26026e-05	1.43838e-05	8.25359e-07	9.54532e-06	5.61464e-07	5.12259e-05	4.26203e-06	1.20828e-05	2.57315e-06	2.47597e-06	0	0.0073492	0	4.30814e-06	8.12891e-07	0	1.79876e-06	1.60413e-05	0.00633768	9.17214e-05	1.43529e-05	0	0
s__Turicibacter SGBP112	0.00011597	2.03649e-05	0.296884	6.96864e-05	0.000352269	2.04449e-05	2.59447e-06	4.1708e-05	7.63362e-05	1.53482e-05	5.77389e-05	0.297253	1.02338e-05	6.86333e-05	0.000127723	0.000133083	0.256974	0.000737334	3.19231e-05	7.86479e-05	7.77264e-05	0.0223191	8.92912e-06	0.000191887	4.86511e-05	2.24051e-05	3.63925e-06	7.5012e-05	8.3715e-06	1.13047e-05	2.24586e-06	6.09882e-05	2.91275e-06	2.35824e-05	7.20924e-06	3.28869e-06	0	1.27872e-05	2.30687e-06	4.60048e-05	2.48383e-06	0	2.19617e-07	0.000411281	1.55793e-05	2.169e-06	7.93188e-06	5.56375e-07	1.17901e-06
s__Clostridium_J faecium	0.000112271	6.60217e-05	0.000667723	8.59906e-05	1.2702e-05	8.41821e-05	6.24721e-06	0.000164751	0.000171561	0.00011272	0.000253488	0.000155971	0.000204265	4.04008e-05	0.000101982	5.14598e-05	0.000125537	1.33357e-05	1.85116e-05	0.000412624	7.60694e-05	0.00113172	0.000127496	6.15368e-05	0.000600365	3.03487e-05	5.1219e-06	8.85473e-06	5.55854e-07	6.92504e-06	4.67887e-07	1.58108e-05	4.11211e-06	9.52044e-06	1.46403e-06	2.55157e-06	0	0.000289175	6.0418e-07	4.25044e-06	1.39998e-06	0	3.27333e-06	2.85401e-05	0.000246074	0.000123446	5.47678e-06	0	0
s__Streptococcus orisratti	0.000108427	0.170987	0.00598101	0.00129804	0.115096	0.000839327	0.368513	5.20111e-05	0.000104016	2.07022e-05	0.001397	6.49693e-05	8.17791e-06	0.00129325	0.00842681	4.09253e-06	0.00012986	3.1241e-06	0.000339631	5.3206e-05	0.0319559	1.18181e-05	1.31741e-05	2.72747e-05	9.12945e-06	0.000356291	0.00508757	0.000176725	1.90169e-05	0.000748653	1.73118e-06	0.000215196	0.000899546	0.00128891	0.000536035	0.000406871	0.00722998	0.00225049	0.00118584	0.000761271	0.000602556	0.000855814	4.97275e-05	1.59299e-05	9.80272e-06	4.49258e-05	0.000316252	0.000588978	0.00090297
s__Serratia_J liquefaciens_A	0.000104003	0.000130237	0.00102736	0.00174241	0.000344836	7.2033e-05	3.33184e-05	0.000351694	0.000663003	0.000261134	0.00944171	0.00203289	3.49503e-05	0.000243632	0.00034913	0.000133159	0.00140293	0.00135586	0.000410655	0.000244929	0.000234008	3.0999e-05	0.00131287	0.00181599	0.000112263	0.001029	5.12527e-05	4.11943e-05	0.000213532	2.9185e-05	0.000749531	3.20195e-05	1.63414e-05	3.1582e-05	4.27009e-05	0.000124838	2.76102e-05	5.4183e-05	7.1815e-06	4.64086e-05	3.34414e-05	1.8319e-05	5.84598e-05	5.66347e-05	9.45262e-06	4.19715e-05	4.8331e-05	8.71468e-05	2.71474e-05
s__Stenotrophomonas maltophilia_AC	0.000103931	0.00027739	1.10455e-06	9.3167e-06	2.86971e-06	4.94122e-06	2.62861e-06	4.90391e-05	0.000214734	0.000212733	0	0	1.73609e-05	1.71316e-05	7.28443e-05	5.00198e-06	0	6.29483e-06	1.5206e-05	8.17777e-06	2.38753e-05	0	0	1.08424e-05	0	2.53584e-05	3.94252e-06	5.20061e-07	4.24134e-05	1.98019e-05	4.40983e-06	0	1.82047e-06	5.66643e-06	6.61032e-06	0.000928053	2.01499e-06	3.26904e-06	3.53582e-05	1.30783e-05	2.32351e-05	3.84198e-06	1.06671e-06	0	8.8983e-07	8.22725e-07	3.21052e-06	4.17281e-06	8.31353e-06
s__Sarcina SGBP259	0.000101537	0.00010281	0.0003349	0.829538	7.47065e-05	6.91771e-05	1.29382e-05	0.000210125	0.000302299	0.000165903	0.00076328	0.000138987	4.98441e-05	0.000302392	0.000170122	0.000505428	0.000324985	0.000349107	0.000596149	0.000237963	0.000211262	0.000304222	0.00012735	0.000637727	0.000122688	0.000129033	1.60733e-05	1.307e-05	1.29699e-06	1.16415e-05	3.22842e-06	3.04543e-05	3.234e-06	1.50619e-05	5.27939e-06	5.10314e-06	1.24738e-06	0.000550463	1.33194e-06	7.53924e-06	2.32577e-06	1.55906e-06	3.39883e-06	1.48828e-05	0.000205084	0.000116378	6.13777e-06	3.20843e-06	3.20449e-06
s__Sarcina massiliamazoniense	0.000101392	4.02371e-05	0.000290983	0.00100803	3.00614e-05	5.43534e-05	1.74102e-06	3.29899e-05	8.93056e-05	4.81148e-05	0.000660476	0.000151669	8.93174e-05	3.93334e-05	0.000107143	3.44834e-05	0.000108963	1.08178e-05	3.59843e-05	0.000112873	3.9541e-05	0.000396281	8.75346e-05	3.43584e-05	0.000413535	8.99767e-05	9.64738e-05	2.87813e-05	2.05498e-06	4.99102e-05	2.24586e-06	5.72743e-05	2.59577e-05	5.40603e-05	8.74648e-05	1.0074e-05	1.86147e-05	0.000569355	3.22961e-05	2.63104e-05	1.56933e-05	4.14265e-05	7.2578e-06	3.68281e-05	0.000552132	0.000149848	4.78431e-06	1.66171e-05	2.49103e-05
s__Ligilactobacillus faecis	9.79109e-05	4.05108e-06	5.47857e-06	3.21048e-06	7.66824e-06	0	1.08899e-05	2.08045e-06	0	0	0	1.92831e-06	0	0.000400805	2.35192e-06	0.00144512	6.22794e-06	6.58392e-05	0	0	4.64701e-05	0	0	0	0	0	1.49277e-05	3.01088e-05	4.98584e-06	5.95678e-05	3.74309e-07	3.68741e-06	5.03091e-05	7.06637e-05	3.40942e-05	5.80057e-05	0.000107058	2.11314e-06	0.000590737	3.74654e-05	5.27702e-05	5.5124e-05	1.03534e-06	8.46624e-07	1.83801e-06	4.74937e-06	3.96594e-06	5.19283e-06	0.000234502
s__Clostridium neonatale	9.08033e-05	0.000109215	0.00148204	0.000324574	2.69565e-05	0.000114509	6.14479e-06	0.000106895	0.000238409	0.000114505	0.000416142	0.000264772	0.000182335	7.04478e-05	0.00010747	9.51135e-05	0.000199809	2.13092e-05	4.53345e-05	0.000291169	0.000136398	0.00223765	0.000102465	6.12476e-05	0.00087254	4.72034e-05	2.55421e-05	9.60334e-05	1.33068e-06	0.00164404	1.29839e-06	9.47851e-05	5.37359e-05	0.000118683	1.63927e-05	7.69251e-06	7.48425e-06	0.00655377	5.21792e-07	0.000148919	1.55804e-06	0	3.2817e-05	0.000189621	7.31411e-05	0.00103369	9.69453e-06	1.50221e-06	1.33016e-06
s__Lelliottia amnigena	8.81924e-05	7.5602e-05	0.00155362	3.65114e-05	7.48006e-05	0.000131373	9.38788e-06	0.000133644	0.000217867	7.40997e-05	0.000278837	0.000544748	0.000186767	0.000183485	0.000150262	0.00013907	0.000573125	0.000102209	0.000167077	0.000337308	0.000102129	0.00225871	0.00011681	0.000183984	0.00224726	8.95693e-05	4.51536e-05	0.00024124	0.000953778	8.97011e-05	0.000884879	0.00017681	7.64167e-05	4.0165e-05	0.000190945	0.00384357	7.34752e-05	0.000333821	4.92132e-05	9.19711e-05	0.000172333	7.851e-05	0.000173706	0.000270429	0.000178652	0.000235025	0.000228168	0.000160681	6.00085e-05
s__Sphingobacterium SGBP130	8.34056e-05	8.55655e-05	5.96015e-05	4.69612e-05	0.000178204	2.82873e-05	1.52937e-05	0.000296117	0.000364273	0.000131138	0.0098311	5.26577e-05	1.93711e-05	0.000134331	0.000219121	0.000137555	5.26029e-05	0.000340527	0.000228278	0.000166584	0.000250427	2.32141e-05	0.00422216	0.000825759	5.12427e-06	0.000236832	1.83984e-05	3.83203e-06	0.000672853	3.20673e-06	4.56189e-06	2.22837e-06	2.91275e-06	1.24578e-05	8.40709e-06	0.000971032	2.08695e-06	7.65786e-06	9.62568e-06	3.48113e-06	1.59417e-05	2.28291e-06	7.62383e-06	2.11656e-06	2.7716e-06	3.85185e-06	6.37384e-06	1.01631e-05	1.09436e-05
s__Rahnella inusitata	8.09397e-05	1.12226e-05	3.09716e-05	5.85441e-06	3.16139e-05	6.89051e-06	1.12655e-06	6.73668e-06	0.000258516	2.01311e-05	0	0.000131496	6.35045e-06	4.63248e-05	4.87371e-05	8.86715e-06	0.0022297	3.12876e-05	3.23953e-05	0	0	7.31596e-06	1.84438e-05	6.43317e-05	4.44104e-05	3.60518e-05	1.53657e-05	7.06736e-05	0.000150199	4.34593e-05	0.000104947	6.49144e-05	2.1867e-05	1.65201e-05	6.35079e-05	0.000144494	5.86986e-05	8.69095e-05	9.2824e-06	5.2967e-05	5.29734e-05	3.42994e-05	8.79721e-05	0.000134836	3.29821e-05	0.000410615	0.0001076	0.000157213	2.47592e-05
s__Agrobacterium sp005938205	7.86188e-05	6.94159e-05	1.50219e-06	0	4.28104e-06	1.26024e-05	8.43202e-06	0.000143154	0.000665788	0.000502564	0	0	1.1513e-05	7.44505e-05	8.85238e-05	1.53091e-05	3.03676e-06	6.20157e-06	2.3045e-05	1.91824e-05	1.785e-05	0	3.5131e-06	4.33697e-06	1.47249e-06	3.93107e-05	2.52726e-06	7.39034e-07	5.60907e-06	5.88441e-05	1.6493e-06	0	5.82549e-06	6.77055e-06	1.73022e-06	9.31606e-05	2.85457e-06	7.94684e-06	6.54986e-06	9.25096e-06	7.54182e-06	3.22949e-06	2.06021e-06	0	9.32133e-06	2.29366e-06	3.96594e-06	4.28409e-06	2.11617e-06
s__Bacillus_AD SGBP170	6.89003e-05	5.64962e-05	0.0226558	3.27343e-06	9.69115e-06	7.61129e-05	3.8917e-06	4.3194e-05	6.50207e-05	2.34149e-05	1.90116e-05	0.000437653	4.06154e-05	0.000864587	0.000146081	0.000101404	0.00132856	0.000230297	0.000204289	2.71583e-05	6.87638e-05	0.00188935	2.28351e-05	2.18776e-05	0.00373719	0.000308782	3.0664e-06	0.000490596	0.000707417	0.00124745	0.00601848	0.00462736	0.000242829	0.000212658	7.8858e-05	3.49659e-06	1.65517e-06	8.43448e-06	3.03463e-06	0.000332015	2.67577e-05	2.8954e-06	0	3.05007e-05	1.3858e-06	5.23552e-07	4.56398e-07	0	3.05333e-06
s__Campylobacter_D SGBP104	6.81025e-05	6.86494e-05	0.000912049	0.00024406	3.05789e-06	2.34821e-05	0	0.000260848	0.0189107	0.00331992	0.0864034	0.000873748	8.33782e-05	0.000131076	0.000215724	9.44314e-05	0.000372801	6.66786e-06	0	3.58408e-05	8.18688e-05	0.00326648	0.0403299	1.78298e-06	0.00497614	1.71602e-05	4.22557e-05	0.0238648	4.20428e-05	0.000556973	0.000259759	1.84105e-05	0.00232733	0.000444627	7.4843e-05	0.00208187	0.0038738	8.64218e-05	0.000370307	0.00107432	0.0143882	0.00858921	5.64728e-07	1.59076e-05	0.0781424	0.0200262	0.000129318	1.62832e-05	0.0013691
s__Ligilactobacillus SGBP029	6.74497e-05	0	1.63915e-05	1.25901e-06	3.76355e-06	0	0	0	2.2631e-06	0	0	0	0	0.000255747	2.22126e-06	6.18427e-05	3.70588e-06	3.68364e-06	0	3.12976e-06	1.95822e-06	4.17385e-06	0	3.3732e-06	1.70809e-06	0	7.07632e-07	3.14774e-07	0	4.20493e-06	0	0	7.28186e-07	0	6.49941e-06	3.6289e-06	3.91004e-06	3.03425e-06	3.78985e-06	5.53903e-06	0	0	4.66424e-06	0	3.41345e-06	3.11638e-07	1.11739e-06	7.23287e-07	1.66271e-06
s__Hafnia alvei	6.44036e-05	0.000207043	4.98815e-05	0.0017686	0.00142568	0.000312158	9.11478e-06	1.5851e-05	4.94401e-05	0.000347083	0	0.000415551	0.00035663	0.00370641	0.00183293	5.60828e-06	0.00631394	0.000965254	0.0161439	6.46145e-06	1.91303e-05	0.000719402	2.25424e-05	0.000705721	4.01696e-05	6.31415e-05	4.61982e-05	3.74034e-05	7.89144e-05	1.34134e-05	0.000313543	8.51289e-05	9.8091e-06	1.23328e-05	2.48885e-05	8.64509e-05	2.71304e-05	0.00172069	3.68e-06	3.24649e-05	3.80252e-05	3.95334e-06	0.00102484	0.000207958	2.11955e-05	0.000130252	8.27497e-05	5.17985e-05	1.98315e-05
s__Faecalibacter SGBP078	6.38234e-05	3.82663e-05	1.05153e-05	0	2.94498e-05	0.000105534	1.43379e-06	2.45691e-05	3.13353e-05	5.94654e-05	0.000254192	0.000464871	2.42596e-05	1.64378e-05	0.00012524	3.74391e-05	0.000320713	4.52295e-06	1.39781e-05	2.0192e-05	4.75246e-05	1.02236e-05	8.57781e-05	1.3541e-05	3.02155e-05	1.19154e-05	4.91972e-06	5.47433e-07	0.000239371	1.07307e-06	2.67046e-05	1.72433e-06	1.26362e-06	1.6041e-06	6.56596e-06	0.000657416	7.1964e-07	8.65122e-06	9.32359e-06	2.65412e-06	8.30955e-06	1.33634e-06	1.09808e-06	2.98546e-06	2.5455e-05	3.88925e-06	1.1646e-06	1.94731e-06	1.20924e-06
s__Limosilactobacillus reuteri	5.41774e-05	3.12043e-06	0	1.07646e-05	0.000875403	1.2693e-06	0.000213258	0	1.08803e-05	3.55507e-05	0	0	2.69551e-06	2.18815e-05	3.26656e-06	0	8.28161e-05	0	0.000406311	2.32208e-06	0	3.93936e-06	0	0	1.76699e-06	0	0	0	1.93707e-06	1.02316e-06	0	0	7.28186e-07	0	8.42927e-07	0	0	5.59891e-07	0.000393431	7.88543e-07	0	0	1.37313e-05	0	6.82689e-06	3.11638e-07	6.45253e-07	1.59494e-06	1.29993e-06
s__Basfia_A sp014843355	5.41049e-05	0.00261191	0.0121428	0.00144755	6.72735e-06	5.03188e-06	3.28064e-05	1.21855e-05	5.54461e-05	0.000483004	0.00614144	0.00495732	3.60925e-06	1.47834e-05	4.63852e-06	2.03111e-05	0.00333287	1.37554e-05	3.58898e-06	3.0288e-06	0.000350221	6.86574e-05	0.00456468	2.9395e-06	8.68181e-05	3.74775e-05	2.09257e-05	3.33934e-06	3.5541e-06	3.83061e-06	7.13527e-07	7.1626e-06	0.000163821	4.37482e-07	5.74521e-06	0.00169243	0.0848285	0.000194409	2.81493e-06	6.44874e-05	0.000481073	0	1.7287e-05	1.29222e-06	5.93706e-06	3.86432e-07	0.000125384	6.60973e-05	0.000159771
s__Clostridium SGBP087	5.38147e-05	5.71531e-05	0.0219469	0.000119858	6.91553e-06	5.54867e-05	3.72101e-06	0.000375273	0.000202722	5.52535e-05	0.000382344	0.000722746	0.000330817	9.14754e-05	6.21953e-05	5.8508e-05	0.000901095	1.66463e-05	0.000150643	0.00047007	5.56587e-05	0.0405278	6.45531e-05	1.04087e-05	0.00711962	3.47278e-05	4.91972e-06	0.000508305	1.73494e-06	0.000558158	3.11145e-06	0.000545392	0.000679612	0.000384172	2.10288e-05	3.48147e-05	2.78261e-06	0.000437907	3.73493e-06	4.17543e-05	4.49348e-06	0	0.000338795	0.00235562	0.000180037	0.0126487	4.80162e-05	1.42061e-05	3.8998e-06
s__Actinomyces SGBP060	5.09137e-05	9.69523e-05	1.69217e-05	3.77704e-06	0.000146496	1.82689e-05	2.49205e-05	0.000178126	0.000513551	6.89598e-05	0	9.71573e-06	7.99517e-06	5.23555e-05	3.42336e-05	6.26764e-05	2.93382e-06	2.76972e-05	3.77788e-05	1.59517e-05	2.04107e-05	3.3766e-06	0	2.04319e-05	3.92272e-05	0.000207603	0.000299733	2.81107e-05	4.28345e-05	0.000415702	5.09996e-06	9.27425e-05	0.000260541	2.54989e-05	0.000103214	0.000119205	0.000127832	5.64587e-05	0.000100472	0.000492897	7.27086e-05	0.000157465	4.80437e-05	4.21084e-06	1.62649e-05	1.05832e-05	0.000284714	0.000121568	0.000132412
s__Pseudomonas_E SGBP255	5.08412e-05	8.79742e-05	7.5021e-05	0	1.92882e-06	7.93315e-06	2.52619e-06	3.0216e-05	0.000158504	0.000159621	0	9.93822e-06	3.6595e-05	0.000148047	9.04837e-05	2.53131e-05	2.55294e-05	8.34648e-06	4.21233e-05	1.12066e-05	1.56658e-05	1.96968e-06	0	1.73479e-06	2.35599e-06	1.51743e-05	9.77205e-06	5.8849e-07	0.000568504	1.31389e-05	0.00087772	0	2.89133e-06	5.77059e-06	6.87651e-06	0.000447885	1.48726e-06	3.64832e-06	8.85672e-06	8.36625e-06	2.79318e-05	2.06019e-06	8.48138e-06	0	8.16893e-07	2.68009e-06	4.54824e-06	9.32855e-06	1.39365e-05
s__BHER01 SGBP164	4.98983e-05	3.854e-05	2.25328e-06	0	9.87933e-07	4.03457e-06	2.28723e-06	2.25877e-05	1.52324e-05	1.71329e-06	1.76033e-05	3.33746e-06	5.07122e-06	2.56174e-06	1.9534e-05	1.8189e-05	5.97058e-06	1.11908e-06	1.2467e-05	0.000186675	1.94316e-05	2.20417e-06	6.87981e-06	1.10834e-06	1.94369e-06	1.37486e-06	0	3.42146e-07	7.07451e-07	0	8.07104e-07	0	1.02803e-06	0	0	7.74921e-07	0	4.80422e-06	3.0209e-07	0	0	0	0	0	8.60655e-07	4.11363e-07	0	0	0
s__Empedobacter SGBP225	4.6417e-05	3.52006e-05	1.21501e-05	0	1.36429e-05	1.75889e-05	3.33184e-05	6.24134e-06	5.48368e-06	1.28497e-05	0.00012604	1.03091e-05	6.71594e-06	9.9641e-05	0.00264369	3.48623e-06	5.66176e-06	2.56456e-05	0.102686	6.46145e-06	7.45631e-06	5.53386e-06	1.01002e-05	5.74889e-05	9.36505e-06	5.87114e-05	2.41606e-05	3.97573e-05	0.000413	2.55914e-05	0.000132681	4.93424e-05	1.52062e-05	1.78326e-05	7.49318e-05	0.00257402	1.92624e-05	7.26052e-05	3.34221e-05	3.18302e-05	6.08765e-05	2.34973e-05	1.83328e-05	3.22385e-05	2.27417e-05	1.0309e-05	3.62286e-05	1.77484e-05	1.73224e-05
s__Streptococcus SGBP206	4.43138e-05	9.54195e-05	5.12511e-05	2.24734e-05	0.000125515	1.13784e-05	0.000105725	7.32119e-05	0.000279232	3.74782e-05	6.9005e-05	3.10013e-05	1.41629e-06	4.18951e-05	6.99044e-06	2.28879e-05	3.03162e-05	4.84935e-06	0	7.67297e-06	2.80177e-05	4.59592e-06	8.19722e-06	1.15653e-06	1.47838e-05	6.41599e-05	0.000175088	1.5465e-05	3.09931e-06	6.64429e-05	5.49767e-07	5.02443e-05	0.000383347	5.25603e-05	5.71638e-05	1.33627e-05	0.000253697	3.52189e-06	9.31947e-05	8.07391e-05	0.000154088	6.47568e-05	7.14277e-06	8.24344e-07	1.56085e-06	5.16073e-06	1.34087e-05	6.10714e-05	0.00040174
s__Sarcina ventriculi	4.31533e-05	4.76824e-05	0.000301675	0.0010186	5.31602e-06	2.9602e-05	1.19482e-06	3.18011e-05	9.65301e-05	3.67643e-05	0.000471065	0.000109988	4.97071e-05	3.3943e-05	3.59322e-05	2.30394e-05	7.22647e-05	7.13414e-06	2.72007e-05	0.000122364	2.99759e-05	0.000299814	4.37673e-05	2.26968e-05	0.000252974	1.03369e-05	5.22299e-06	4.51632e-06	1.06118e-06	4.40457e-06	4.32795e-07	1.53598e-05	2.29165e-06	5.12479e-06	5.98922e-07	1.70105e-06	6.23688e-07	0.019605	6.59105e-07	4.00041e-06	0	0	0.00211845	5.483e-05	0.0460873	0.000341531	2.44724e-05	0	0
s__Alkalicoccobacillus gibsonii	4.11951e-05	5.03648e-06	0.000146419	0	0.000129701	4.89589e-06	6.82755e-07	2.27858e-06	7.74678e-06	0	2.32364e-05	0.000210631	0	3.04207e-06	3.08363e-05	2.4252e-06	0.000110559	7.97345e-06	4.34456e-06	1.14085e-05	5.94999e-06	1.33188e-05	0	1.95164e-05	3.47508e-06	3.61536e-06	2.52726e-06	4.99533e-06	1.36437e-06	5.51507e-06	1.48554e-06	1.06908e-05	4.71179e-07	4.12483e-06	2.61751e-06	2.17356e-06	0	7.6398e-06	4.11941e-07	1.34437e-05	0	0	3.34654e-07	7.79785e-07	2.72784e-06	3.86432e-07	1.69969e-06	0	0
s__Aeromonas hydrophila	4.09775e-05	7.66421e-06	0.000157111	0	0.00101621	5.16788e-06	1.12655e-06	9.2134e-06	1.74955e-05	1.49913e-05	0	0.000291991	0	4.53641e-06	1.98607e-05	2.34942e-06	0.000126463	1.17503e-05	6.80018e-06	8.88449e-06	4.82024e-06	1.84306e-05	0	1.83598e-05	3.12168e-06	4.53193e-06	4.48167e-06	2.10351e-05	0.000115449	2.56788e-05	2.95938e-05	5.44888e-05	2.05606e-05	1.41036e-05	1.5572e-05	0.000830072	2.48995e-05	0.000172916	9.26867e-06	0.000105857	1.54901e-05	6.12489e-06	6.24338e-06	4.19524e-05	2.36316e-06	1.02217e-06	0.000197321	4.52518e-06	1.84409e-06
s__Sarcina mediterraneense	3.93094e-05	3.00547e-05	0.00016904	0.000881561	4.84087e-05	3.52232e-05	1.29723e-06	5.0426e-05	8.5998e-05	2.61276e-05	0.000588655	0.00010806	3.22548e-05	2.1668e-05	2.82231e-05	2.28121e-05	7.06176e-05	5.96843e-06	2.91841e-05	0.000156892	3.35157e-05	0.000154526	3.33744e-05	1.24808e-05	0.000128637	8.30005e-06	9.2666e-06	1.15235e-05	1.19593e-06	6.02665e-06	3.74309e-07	2.03206e-05	2.80566e-06	7.08304e-06	1.70804e-06	1.68215e-06	0	0.000225058	1.89493e-06	6.59684e-06	4.74186e-07	0	2.18571e-06	6.61703e-06	0.000197834	0.00214337	3.88725e-06	2.83751e-06	0
s__Vagococcus_D salmoninarum	3.89468e-05	3.77736e-06	0.000210616	2.39213e-06	0.000156282	3.94391e-06	1.09241e-06	0	4.78734e-06	0	5.42182e-05	0.000310755	0	2.56174e-06	2.1886e-05	0	0.000136551	9.51219e-06	5.76126e-06	1.68603e-05	7.75758e-06	1.79147e-05	0	1.63841e-05	4.06408e-06	2.54603e-06	1.0446e-06	2.47713e-06	3.36881e-07	3.4438e-06	0	6.65857e-06	5.78266e-07	1.89575e-06	1.30876e-06	1.28523e-06	0	4.78616e-06	8.49971e-06	7.48154e-06	0	0	0	6.01548e-07	4.95971e-07	3.24104e-07	1.21182e-06	5.37829e-07	0
s__Proteus cibi	3.88017e-05	0	2.34165e-06	3.59448e-05	9.3148e-06	1.67729e-06	1.39282e-05	0	0	0	0	9.27073e-06	4.84279e-06	1.45165e-05	3.52789e-06	0	7.63308e-05	1.88379e-05	0.0028778	0	0	3.79867e-06	0	1.01196e-05	2.29709e-06	1.49197e-05	2.25768e-06	5.84385e-06	2.98308e-05	2.37073e-06	2.09379e-05	5.4648e-06	3.46959e-06	2.60406e-06	1.10911e-05	1.52716e-05	1.75112e-06	1.37986e-05	1.38687e-06	4.50047e-06	3.88381e-06	1.33634e-06	3.57661e-05	6.86656e-05	7.93553e-06	7.59151e-06	1.46205e-05	9.56965e-06	1.2697e-06
s__Lactococcus lactis	3.87292e-05	0.0031512	0.000182427	0.00155167	6.6709e-05	7.88782e-05	0.241099	5.79553e-05	2.60257e-05	7.2315e-05	3.02777e-05	1.46107e-05	0.000390164	0.00237164	0.00123391	0.000345364	0.000348662	0.290724	0.00622131	1.37306e-05	0.0008632	0.000211788	5.12327e-06	0.000316502	0.000573742	0.0094531	0.000100079	6.28179e-06	6.78816e-06	2.46182e-05	8.42196e-07	3.83332e-05	8.65257e-06	8.22883e-06	2.39125e-05	4.22237e-05	0.00013263	8.84266e-05	7.36001e-06	5.93138e-05	2.07287e-05	3.11813e-06	0.00257267	0.000353889	1.60461e-06	4.09243e-05	0.000127414	0.0284205	0.000129177
s__GGBP03 SGBP209	3.63358e-05	2.40875e-06	0.000141162	1.95147e-05	1.31724e-05	2.22128e-06	1.28017e-05	4.25996e-06	2.41108e-05	3.8549e-06	0.000171104	1.98023e-05	1.10105e-05	1.04071e-05	3.34496e-05	3.94096e-06	2.43456e-05	3.91212e-05	2.23839e-05	1.50431e-05	2.25949e-06	0.000139238	6.73343e-06	1.9179e-05	0.000202615	1.88406e-06	2.92488e-05	7.94051e-05	0.000121446	1.54222e-05	7.89325e-05	0.000121499	1.6941e-05	8.56215e-06	1.79898e-05	2.02613e-05	6.30884e-06	7.17202e-05	1.92239e-06	4.90435e-05	5.26573e-05	1.86531e-05	2.90626e-05	0.000195481	3.65122e-05	8.95524e-05	0.000227884	1.74145e-05	2.31267e-05
s__Streptococcus SGBP144	3.04612e-05	0.000817115	4.42704e-05	8.939e-05	0.00453094	8.38647e-06	0.0147713	2.17951e-06	1.20989e-05	1.99884e-06	0	1.82448e-05	0	2.16147e-05	0.000191159	0	5.83161e-05	0	1.36004e-05	0	0.000180006	0	0	3.66233e-05	2.41489e-06	3.51861e-05	9.57998e-05	9.40216e-06	2.74558e-06	5.2805e-05	0	0.00034667	0.000170331	8.59548e-05	6.87651e-05	0.000154417	0.00014057	6.80899e-05	0.000120808	5.48134e-05	0.000876251	5.7741e-05	5.22897e-06	6.68387e-07	9.4818e-07	8.01534e-06	8.79589e-05	7.71692e-05	4.8551e-05
s__Streptococcus ratti	3.04612e-05	0.00200676	0.000202088	0.000150956	0.0027998	2.03542e-05	0.00503098	2.23896e-05	8.14718e-05	2.3058e-05	0.000321789	1.80965e-05	9.51653e-05	0.000311251	0.00207642	1.01555e-05	5.50735e-05	1.96772e-05	1.83227e-05	1.37306e-05	0.000400381	6.84699e-06	4.09861e-06	6.40908e-06	9.01165e-06	5.94752e-05	0.000112379	1.08665e-05	1.9876e-06	8.63945e-05	0	1.35824e-05	6.39947e-05	7.51427e-05	3.22974e-05	0.000288252	0.000234003	0.000125885	7.07028e-05	0.000114396	7.48989e-05	6.39773e-05	5.89827e-06	2.58443e-06	1.98388e-06	1.00472e-05	8.81635e-05	3.59975e-05	0.000115845
s__JALOTE01 SGBP247	3.03161e-05	5.44707e-05	1.10455e-06	0	5.59829e-06	1.74529e-05	5.83755e-06	0.000132455	0.000192625	0.000219444	0	0	8.13223e-06	3.44767e-05	5.54009e-05	1.36418e-05	1.18382e-06	3.59038e-06	1.28448e-05	1.43363e-05	6.77846e-06	0	0	1.92754e-06	2.41489e-06	3.29965e-05	4.85233e-06	1.05381e-06	2.86349e-06	9.34443e-05	5.02978e-07	1.16724e-06	1.05159e-05	9.85376e-06	1.08693e-06	5.97823e-05	4.41379e-06	6.26716e-06	8.95284e-06	1.18089e-05	1.4632e-05	5.79081e-06	1.08762e-06	0	3.51556e-06	1.02217e-06	5.61842e-06	1.74331e-06	2.69056e-06
s__Cytobacillus SGBP241	2.93007e-05	8.43063e-06	0.000136522	0	9.87933e-07	2.67461e-06	0	0	5.83185e-06	0	4.29521e-05	5.97777e-05	1.92798e-05	5.69987e-05	2.18206e-05	0	0.000110919	2.19153e-06	1.49226e-05	5.73453e-05	6.10062e-06	0.000940054	3.07396e-06	2.46243e-05	0.00174779	0	1.58375e-06	3.07931e-06	8.68648e-05	4.47694e-05	0.00022834	0.000116114	2.16314e-06	7.97884e-06	1.39748e-06	9.45025e-07	0	8.84989e-06	1.00239e-06	1.75018e-06	1.12902e-06	0	4.18317e-07	2.40619e-06	6.27257e-07	6.34496e-06	0	0	0
s__Microbacterium SGBP127	2.8503e-05	1.21533e-05	0	0	1.74064e-06	6.25586e-06	2.70371e-05	2.66495e-05	8.38219e-05	5.07561e-05	0	0	0	1.16346e-05	1.44382e-05	2.04627e-06	0	1.49211e-06	9.72803e-06	2.524e-06	2.63607e-06	0	0	0	0	2.55112e-05	2.07572e-05	1.09487e-06	4.17733e-06	0.000123815	5.96555e-07	1.61822e-06	7.75304e-06	4.8748e-06	1.95204e-06	0.00049663	1.09625e-05	7.15215e-06	8.29649e-05	0.000105742	6.05378e-05	4.00902e-05	1.88347e-05	0	3.22381e-06	9.77298e-06	5.19822e-05	3.61829e-05	1.87735e-05
s__Actinobacillus sp029774175	2.74876e-05	7.5383e-05	2.30188e-05	6.35802e-06	8.0446e-05	2.02182e-05	7.85168e-06	5.25065e-05	8.11236e-05	2.56993e-05	0.000803415	1.46107e-05	6.39613e-06	8.09616e-05	4.50785e-05	3.56202e-05	1.76029e-05	6.27151e-05	6.71517e-05	3.70524e-05	5.93492e-05	8.44149e-06	0.000139938	0.000217619	0.00012899	0.000103878	5.42518e-06	4.32609e-05	1.06623e-05	5.56498e-06	1.01064e-05	1.38477e-05	0.000110706	6.45807e-06	8.67328e-06	1.30224e-05	4.07556e-05	1.8061e-05	1.27702e-06	9.96257e-06	6.93215e-06	2.8954e-06	0.000501824	1.52615e-05	3.29821e-05	8.96396e-05	1.26532e-05	6.76923e-06	4.35327e-06
s__Flavobacterium SGBP197	2.64722e-05	2.24452e-06	1.17524e-05	0	9.45593e-06	1.13331e-06	1.23579e-05	3.66555e-06	0	4.21183e-06	4.99934e-05	0	2.51277e-06	1.49435e-06	2.1298e-05	1.59154e-06	0	0	2.3045e-05	0	0	2.29796e-06	0	1.39747e-06	2.70939e-06	0	4.48167e-06	2.00224e-05	4.68602e-05	5.58994e-06	1.7885e-05	1.80126e-05	1.05373e-05	3.18737e-06	1.47956e-05	0.00139567	1.37211e-05	9.84324e-06	3.52759e-05	4.76972e-06	1.35933e-05	0	2.0393e-06	9.98125e-06	8.35127e-05	2.35599e-06	4.42234e-06	9.36564e-06	2.29756e-06
s__Thomasclavelia ramosa	2.63997e-05	1.16606e-05	0.000190469	5.16196e-06	0.00115264	3.59032e-05	9.67464e-05	5.25065e-06	1.24471e-05	2.45571e-05	2.32364e-05	0.00013068	1.85945e-05	1.73451e-05	2.34539e-05	2.72835e-06	5.96544e-05	4.66284e-06	8.40577e-06	3.89706e-05	1.15234e-05	6.22325e-05	4.83051e-06	0.00035833	2.24408e-05	2.59695e-06	7.56155e-05	3.31197e-06	1.65072e-06	1.92029e-05	7.60316e-07	8.14415e-06	9.53067e-06	1.54577e-05	1.04257e-05	6.74748e-06	8.56371e-06	3.75127e-05	1.82078e-05	2.14253e-05	1.27127e-05	1.72054e-05	2.14597e-05	1.82024e-05	3.21798e-05	2.10294e-05	2.73839e-06	1.46512e-06	1.6748e-05
s__Escherichia coli	2.56019e-05	0.000125584	4.77166e-05	0.000645181	0.0886425	0.0477162	0.0124941	7.72737e-06	2.36756e-05	0.000260562	0.00204903	2.58097e-05	0.000723448	0.237791	0.0245951	0.000932567	0.000641066	0.427441	0.345537	7.56191e-05	0.000117267	0.0207499	0.218997	0.458903	0.0684048	0.438866	0.0478342	0.606908	0.603726	0.260253	0.37862	0.491985	0.154793	0.0779509	0.440465	0.227916	0.279133	0.522928	0.0501053	0.264236	0.425343	0.220843	0.379691	0.663664	0.217607	0.133549	0.693764	0.202197	0.16381
s__Carnobacterium divergens	2.48766e-05	1.91605e-06	8.3504e-06	3.90294e-06	5.9276e-06	0	9.71219e-05	0	0	0	0	1.15699e-05	0	1.54772e-06	0	0	2.14632e-05	5.20839e-05	3.68343e-06	0	0	7.03457e-06	0	0	1.04841e-05	0	5.93063e-06	3.33934e-06	2.9814e-06	2.50799e-06	3.14654e-06	2.52018e-06	1.94897e-06	8.54131e-07	7.47543e-06	3.42099e-06	5.997e-07	1.02948e-05	1.30448e-06	4.19274e-06	5.91604e-06	4.62151e-06	4.72698e-06	1.00926e-05	4.08447e-06	1.34628e-06	8.26238e-06	0.000180581	1.90455e-06
s__Stenotrophomonas sp002469325	2.39338e-05	9.208e-05	0	0	1.31724e-06	2.85593e-06	2.79929e-06	3.07113e-05	6.13649e-05	6.61043e-05	0	0	3.83768e-06	8.37902e-06	3.59322e-05	4.31989e-06	0	0	4.72235e-06	3.73552e-06	6.9291e-06	0	0	1.01196e-06	2.12039e-06	1.11007e-05	9.43509e-06	1.57387e-06	6.55066e-05	2.5554e-05	3.86006e-06	6.36676e-07	4.4762e-06	1.06037e-05	9.67148e-06	0.0028425	3.35832e-06	3.35934e-06	0.000114121	2.49449e-05	7.51924e-05	9.79982e-06	1.02488e-06	0	1.82342e-06	2.51804e-06	4.72136e-06	1.02929e-05	8.82745e-06
s__Lactobacillus sp945980025	2.30635e-05	3.88685e-06	3.13692e-06	3.96589e-06	0.00125566	4.03457e-06	1.43037e-05	9.31247e-06	0.00816049	6.99592e-06	3.30942e-05	4.37578e-06	5.25397e-06	5.92402e-06	2.02527e-06	0	4.11764e-06	1.53874e-06	5.58181e-05	0	3.6905e-06	2.76693e-06	0	0	0	0	0	0	4.88478e-07	2.74506e-07	0	0	0	0	4.65828e-07	4.15811e-07	0	4.00954e-06	0.0544931	1.78865e-06	4.74186e-07	0	3.72302e-06	0	9.04417e-07	1.50833e-06	6.29515e-07	5.00737e-07	7.86006e-07
s__Oerskovia douganii	2.28459e-05	2.59488e-05	1.45801e-06	0	8.51504e-06	9.33845e-06	2.66957e-05	5.6073e-05	7.72937e-05	6.06075e-05	0	2.8183e-06	2.64983e-06	1.29688e-05	9.17904e-05	4.85041e-06	3.55147e-06	3.17073e-06	1.47337e-05	8.07681e-06	4.82024e-06	0	5.41602e-06	1.39747e-06	1.88479e-06	2.89738e-05	1.84658e-05	4.33841e-06	4.10658e-05	0.000246544	0.00104312	8.43596e-06	3.39035e-05	1.85617e-05	1.55942e-05	9.12327e-05	9.33133e-06	1.78984e-05	3.33809e-05	4.59855e-05	3.1206e-05	1.8319e-05	5.01981e-06	3.09686e-06	1.45874e-06	2.72995e-06	1.82559e-05	7.38124e-06	1.50248e-05
s__Limosilactobacillus SGBP033	2.21931e-05	5.85765e-06	1.59939e-05	7.61703e-06	0.0111772	8.43181e-06	0.00726973	0	3.39466e-06	1.17075e-05	2.04198e-05	8.30657e-06	2.23865e-06	1.70249e-05	5.90594e-05	0	4.38014e-05	0	0.0170469	5.85569e-06	3.53986e-06	4.26764e-06	0	4.09603e-06	1.41359e-06	7.94361e-06	0	3.69517e-07	1.36437e-06	0	0	0	0	0	0	6.99319e-07	0	2.58272e-06	7.67034e-05	8.65474e-07	0	0	4.65378e-06	0	1.51709e-06	3.73966e-07	0	8.34562e-07	7.25544e-07
s__Cellulosimicrobium funkei	2.1903e-05	2.50182e-05	1.19291e-06	0	6.44509e-06	9.9731e-06	3.16798e-05	6.69705e-05	8.79129e-05	6.01078e-05	0	0	2.28433e-06	1.38761e-05	3.1751e-05	3.48623e-06	1.13235e-06	3.31061e-06	1.4167e-05	9.89409e-06	4.21771e-06	0	4.39137e-06	1.44566e-06	0	3.49824e-05	1.91397e-05	1.24541e-06	7.44508e-06	0.000285112	1.93003e-05	3.05074e-06	1.76478e-05	1.63535e-05	4.99102e-06	5.85538e-05	9.61918e-06	1.84583e-05	3.68962e-05	4.42738e-05	3.36898e-05	2.06019e-05	2.6354e-06	0	1.28369e-06	1.23409e-06	1.91058e-05	5.7863e-06	1.22738e-05
s__Paracoccus SGBP088	2.11778e-05	3.30656e-05	3.75547e-06	0	1.51953e-05	1.5685e-05	4.40377e-06	8.4902e-05	0.000163031	0.000146557	0	0	4.20317e-06	2.08141e-05	4.10933e-05	1.56122e-05	1.85294e-06	2.02367e-05	2.54062e-05	2.18074e-05	1.6193e-05	0	2.95686e-05	6.73194e-05	0	2.86683e-05	2.02517e-05	4.37946e-06	2.75737e-05	0.000146511	7.89559e-06	8.75429e-07	1.28718e-05	2.10825e-05	2.59533e-06	0.00242303	1.92144e-05	5.00289e-06	4.95977e-05	4.66202e-05	5.04444e-05	1.50895e-05	1.13991e-05	0	4.6242e-06	3.49035e-06	7.61713e-06	6.21285e-06	8.25306e-06
s__Brevundimonas nasdae	2.11778e-05	5.08575e-05	1.94401e-06	0	4.61035e-06	1.51863e-05	9.35374e-06	9.05489e-05	0.000132914	0.00016469	0	1.48332e-06	7.62967e-06	3.33026e-05	5.35716e-05	1.17471e-05	1.44118e-06	4.05667e-06	1.13336e-05	1.34277e-05	5.42277e-06	0	0	2.21667e-06	1.23689e-06	3.17235e-05	4.78494e-06	0.00447136	0.00289649	0.0273899	0.00159832	0.0096727	0.00954961	0.00937265	0.0213343	0.0108527	0.011787	0.0124342	0.00652513	0.0246528	0.0109082	0.00599922	0.00210304	0.000769425	0.000506153	0.00245986	0.0255344	0.0206042	0.0123767
s__Pseudomonas_E kribbensis	2.09602e-05	3.54196e-05	1.69217e-05	9.50555e-06	8.98549e-06	1.49597e-05	3.03826e-06	3.19002e-05	0.000128649	9.6658e-05	0	1.00866e-05	1.85031e-05	6.72456e-05	6.18687e-05	2.28121e-05	7.10294e-05	9.23242e-06	0.000279091	9.89409e-06	5.12151e-06	1.44443e-05	0	4.86704e-06	7.42136e-06	1.59891e-05	7.85134e-06	3.51726e-06	0.000652185	1.74062e-05	0.00162393	4.11187e-06	5.73982e-06	1.10829e-05	1.28657e-05	0.000428531	4.02998e-06	2.31542e-05	1.12048e-05	1.06549e-05	2.21964e-05	4.89991e-06	3.94787e-05	1.02486e-05	5.70366e-06	0.000174355	1.25431e-05	1.33159e-05	1.52364e-05
s__Bacillus_A cereus	2.03075e-05	1.39051e-05	3.86151e-05	0	1.68889e-05	3.11886e-05	0	4.94353e-05	1.97586e-05	1.56337e-05	5.77389e-05	1.58715e-05	1.41629e-05	4.42967e-06	1.48955e-05	9.70082e-06	8.59558e-06	0	0	5.5528e-06	1.85278e-05	1.5945e-05	1.28814e-05	0	1.4666e-05	5.75403e-06	0	1.79284e-05	1.19761e-05	5.19066e-06	8.29329e-06	1.37151e-05	2.29165e-06	1.93742e-06	1.44185e-06	8.88324e-06	0	1.12339e-05	8.51344e-07	1.31552e-05	7.4515e-07	0	0	1.22538e-06	6.41845e-06	7.47932e-07	1.27477e-06	3.89462e-07	0
s__Streptococcus SGBP223	1.97998e-05	0.000845308	4.74515e-05	1.55488e-05	0.0311131	7.2985e-06	0.00198958	0	9.48763e-06	9.43736e-05	0.00773208	0.00020225	2.23865e-06	0.00742952	6.35019e-05	2.95572e-06	0.000537198	4.89598e-06	0	0	0.000160951	0	0	8.8185e-06	0	0.000166612	0.0523172	0.00722659	0.000687457	0.0332383	3.44248e-05	0.00723213	0.0293354	0.0455075	0.021095	0.0137753	0.0264065	0.000817675	0.0446423	0.0289171	0.0219221	0.0371205	0.00131933	0.000632606	0.000281624	0.00138778	0.00199095	0.0245108	0.0304034
s__Pseudomonas_E parafulva_A	1.92196e-05	1.91605e-05	3.75547e-06	0	1.50542e-06	8.20514e-06	2.28723e-06	2.32812e-05	5.91889e-05	4.77579e-05	0	3.2633e-06	4.38592e-06	2.83392e-05	2.9791e-05	1.08376e-05	4.63235e-06	2.1449e-06	6.70573e-06	4.5432e-06	2.86202e-06	0	0	0	3.06278e-06	1.14062e-05	4.44797e-06	9.1695e-07	0.00135292	1.78055e-05	0.000236692	0	2.65574e-06	5.37478e-06	1.1801e-05	0.000412598	1.51124e-06	3.12455e-06	9.92777e-06	6.50067e-06	1.40675e-05	2.00451e-06	1.45365e-06	0	4.52209e-07	3.46542e-06	4.76857e-06	1.3761e-05	9.58323e-06
s__Lysinibacillus SGBP100	1.88569e-05	5.63867e-06	0.000182958	0	3.71651e-06	2.22128e-05	0	2.56588e-05	6.61523e-06	3.78351e-06	0	1.63907e-05	9.36577e-06	5.67318e-05	5.71648e-05	8.18506e-06	2.84117e-05	1.19369e-05	4.6279e-06	1.2721e-05	1.06196e-05	7.08616e-05	3.5131e-06	3.56595e-06	0.000174461	4.02273e-06	0	4.05785e-05	0.00035952	2.70014e-05	0.000647122	4.13309e-05	1.65769e-05	1.16454e-05	2.32914e-05	2.21136e-06	1.27136e-06	1.19022e-05	6.86568e-07	6.78916e-06	1.3774e-06	1.22498e-06	1.63144e-06	2.13215e-05	1.07947e-06	6.48208e-07	1.87281e-06	4.82192e-07	0
s__Comamonas SGBP187	1.74064e-05	4.22627e-05	2.87183e-06	0	1.74064e-06	8.06915e-06	5.63273e-06	6.17199e-05	0.000104277	0.00013899	0	1.70581e-06	4.43161e-06	2.63646e-05	5.07624e-05	4.52452e-05	2.77941e-06	3.31061e-06	9.82248e-06	1.17114e-05	5.42277e-06	0	0	1.06015e-06	3.59288e-06	2.3067e-05	1.12884e-05	1.28647e-06	5.7034e-05	5.3616e-05	1.16621e-05	6.63204e-07	1.6427e-05	1.36036e-05	1.81007e-05	0.00064789	5.68515e-06	6.61032e-06	6.66245e-05	2.04637e-05	5.79862e-05	1.05237e-05	2.25891e-06	4.67871e-07	2.33398e-06	3.35323e-06	5.93318e-06	1.08679e-05	1.18506e-05
s__Staphylococcus epidermidis	1.71888e-05	4.65327e-06	1.83355e-05	0	4.39865e-05	2.31195e-06	0	0	6.9634e-06	0	3.37984e-05	4.98394e-05	1.73609e-06	5.28359e-06	2.11673e-05	0	2.63529e-05	0	0	1.40335e-05	7.00441e-06	3.04832e-06	0	2.05283e-05	3.88738e-06	6.51274e-05	1.0109e-06	4.43421e-06	1.38121e-06	3.56858e-06	2.56168e-06	3.63436e-06	2.82708e-06	1.99992e-06	4.8801e-06	2.87288e-06	4.74962e-06	5.96013e-06	2.45791e-06	4.21197e-06	1.58062e-06	0	3.24196e-07	6.01548e-07	3.71541e-05	1.90723e-06	3.08462e-06	1.91022e-06	1.51155e-06
s__Lysinibacillus SGBP178	1.66811e-05	0.000381678	0.0101028	6.03697e-05	2.19697e-05	1.42343e-05	2.73102e-06	5.12186e-05	2.34144e-05	1.45629e-05	6.54843e-05	0.000920917	2.33916e-05	0.00179108	0.00159095	4.39568e-06	0.00136104	0.000347614	0.000170099	3.63456e-05	3.02018e-05	0.00283892	1.24422e-05	5.27183e-05	0.00441712	1.22209e-05	1.11199e-06	0.000111704	0.000568133	0.000348897	0.00119305	0.000395694	2.64289e-05	0.00011562	1.32206e-05	4.29041e-06	0	1.0367e-05	5.62986e-07	1.04434e-05	1.94191e-06	1.78179e-06	2.09159e-07	0.00106403	9.04417e-07	2.76735e-06	8.18369e-07	6.30558e-07	1.72317e-06
s__Pseudomonas_E palmensis	1.63185e-05	1.77372e-05	5.6553e-06	0	9.87933e-07	6.84518e-06	2.04826e-06	1.7337e-05	5.97111e-05	4.56877e-05	0	3.33746e-06	5.07122e-06	2.63112e-05	2.86804e-05	1.00798e-05	6.74264e-06	2.05165e-06	5.85571e-06	5.65377e-06	2.86202e-06	0	0	0	2.12039e-06	8.50374e-06	4.27949e-06	9.71693e-07	0.000946704	1.39624e-05	0.000329111	5.57091e-07	2.57007e-06	4.79147e-06	9.49402e-06	0.000455408	1.7991e-06	2.02283e-06	9.14508e-06	5.38517e-06	1.23966e-05	1.83747e-06	1.65235e-06	0	4.23034e-07	4.16349e-06	4.20201e-06	1.04784e-05	8.52514e-06
s__Stenotrophomonas SGBP275	1.57383e-05	5.43064e-05	2.25328e-06	2.01442e-06	6.44509e-06	3.67192e-06	1.67275e-06	2.55598e-05	5.46627e-05	4.51166e-05	0	2.44747e-06	2.60414e-06	1.04071e-05	3.52135e-05	6.82089e-06	1.33823e-06	1.53874e-05	1.19948e-05	6.25953e-06	1.17493e-05	0	3.5131e-06	3.03106e-05	0	1.75167e-05	5.59366e-06	1.3549e-06	3.73433e-05	1.3039e-05	3.12314e-06	0	4.79746e-06	5.85392e-06	9.67148e-06	0.00262415	2.03898e-06	1.96865e-06	5.72872e-05	1.10204e-05	3.68511e-05	5.67944e-06	6.48392e-07	0	1.18158e-06	2.80474e-06	3.39938e-06	9.106e-06	4.17188e-06
s__Pseudomonas_E sp014851865	1.46504e-05	2.05291e-05	4.10893e-06	1.51082e-06	9.59706e-06	6.02919e-06	5.39376e-06	3.36834e-05	7.12007e-05	4.96853e-05	0.0244355	2.22498e-06	3.79199e-06	1.89462e-05	2.53485e-05	1.09134e-05	2.93382e-06	1.52941e-05	1.87005e-05	1.08027e-05	9.64048e-06	9.37943e-07	0.00544384	4.32733e-05	6.18447e-06	1.86879e-05	3.50446e-06	1.51913e-06	0.000248197	2.23598e-05	0.000120621	1.56516e-06	3.21259e-06	3.87067e-05	1.03148e-05	0.00281277	1.72714e-06	3.72056e-06	1.11636e-05	7.21228e-06	1.12676e-05	1.72611e-06	1.18175e-06	7.57505e-07	4.52209e-07	4.25075e-06	6.12203e-06	5.48957e-06	4.35327e-06
s__Microlunatus SGBP157	1.45053e-05	1.98175e-05	1.81146e-06	0	6.25691e-06	1.09704e-05	1.34844e-05	7.97504e-05	6.49337e-05	5.5896e-05	0	2.5958e-06	2.28433e-06	8.0588e-06	1.40462e-05	4.62304e-06	1.44118e-06	3.63701e-06	1.10503e-05	1.37306e-05	3.6905e-06	0	5.91371e-05	5.01161e-06	0	3.41168e-05	6.00476e-05	1.80242e-05	2.52156e-05	0.00305053	1.15568e-05	3.30276e-05	0.00010171	8.28924e-05	7.76824e-05	0.000283243	8.47016e-05	7.14493e-05	7.00162e-05	0.000133822	0.000103418	5.39547e-05	1.4662e-05	5.54761e-06	4.06988e-06	6.86228e-05	0.000160054	5.55633e-05	5.54437e-05
s__Leucobacter SGBP094	1.43603e-05	8.32115e-06	0	0	1.88178e-06	3.85324e-06	1.4133e-05	1.74361e-05	4.05618e-05	2.51996e-05	0	0	1.00511e-06	8.00543e-06	1.26743e-05	0	0	1.67862e-06	5.19458e-06	2.82688e-06	0	0	0	0	0	1.32394e-05	5.35778e-06	3.01088e-07	3.80676e-06	5.11455e-05	1.2516e-06	0	4.9688e-06	3.60402e-06	2.77279e-06	3.27168e-05	2.11094e-06	4.78616e-06	1.13146e-05	1.15781e-05	8.98696e-06	4.62151e-06	2.8341e-06	0	1.88177e-06	9.22449e-07	6.18498e-06	1.964e-05	3.20449e-06
s__KM106-2 SGBP065	1.40702e-05	4.70802e-06	1.55521e-05	1.37862e-05	1.74064e-06	1.90396e-06	0	2.57579e-06	4.78734e-06	0	2.04198e-05	6.22993e-06	0	3.94935e-06	3.78921e-05	2.12205e-06	5.25e-06	0	2.45562e-06	5.35088e-06	2.3348e-06	1.6414e-05	0	1.05051e-05	1.09553e-05	0	0	2.25816e-06	9.60112e-07	1.63456e-06	9.94259e-07	2.0692e-06	4.49762e-07	1.31245e-06	0	8.50523e-07	0	0.00390181	0	7.11612e-07	0	0	0	3.38649e-06	5.15372e-05	1.10569e-05	7.71155e-07	1.20548e-06	0
s__Anaerosporobacter SGBP129	1.37801e-05	7.281e-06	0.00148474	0	6.02169e-06	5.53054e-06	1.02755e-05	1.57519e-05	1.67122e-05	6.99592e-06	6.9005e-05	3.2188e-05	4.52298e-06	2.1668e-05	1.33276e-05	1.8189e-05	2.94412e-05	3.96341e-06	4.91124e-06	1.53459e-05	2.23689e-05	0.0128653	8.78274e-06	4.04784e-06	0.00314624	1.17627e-05	2.0555e-06	0.000194777	2.96456e-06	0.000263813	9.87241e-06	6.36676e-05	2.06034e-05	0.000180159	7.71944e-06	9.97947e-06	6.47676e-07	0.00264892	6.20657e-06	2.53103e-05	7.90311e-07	0	1.53732e-06	0.0001167	0.000182357	0.000289886	6.70276e-05	4.08008e-07	0
s__GGBP07 SGBP230	1.34899e-05	5.58393e-06	8.13833e-05	0.000180165	1.45838e-05	4.85055e-06	1.19482e-06	1.21855e-05	1.14896e-05	8.13812e-06	5.35141e-05	9.64156e-05	3.74631e-06	0.000256387	4.97824e-05	5.07777e-06	6.96911e-05	7.88019e-06	3.61732e-05	2.524e-05	3.61518e-06	0.00430699	1.41988e-05	0	0.00830103	6.61968e-06	8.76115e-07	2.84665e-06	3.05214e-05	5.0297e-05	8.53659e-05	6.25799e-05	2.84849e-06	1.29995e-05	1.41967e-06	1.90895e-06	0	1.63091e-05	6.31642e-07	1.48092e-06	8.58052e-07	0	0	2.04972e-06	7.29369e-07	6.34496e-06	0	0	0
s__Paracoccus SGBP274	1.34174e-05	2.45255e-05	1.10455e-06	0	3.05789e-06	8.79446e-06	4.02825e-06	5.71627e-05	8.76518e-05	9.95134e-05	0	0	4.29455e-06	1.52637e-05	3.18816e-05	7.42719e-06	1.13235e-06	2.89096e-06	8.31133e-06	6.96625e-06	2.41012e-06	0	0	3.61414e-06	1.17799e-06	1.6702e-05	1.93419e-05	6.67868e-06	2.10045e-05	0.000141171	3.26351e-06	2.70587e-06	1.24648e-05	1.69368e-05	4.74701e-06	0.000275815	2.33163e-05	8.14551e-06	2.91379e-05	2.256e-05	3.47737e-05	1.17487e-05	8.63825e-06	3.36422e-06	2.87371e-06	2.58037e-06	9.20665e-06	4.02444e-06	7.58798e-06
s__Streptococcus mutans	1.33449e-05	0.00122222	4.74073e-05	3.26714e-05	0.000854562	1.00638e-05	0.00439878	3.26927e-06	6.27576e-05	8.13812e-06	0.000194341	1.24599e-05	3.06101e-06	0.000154718	9.06797e-05	0	4.95661e-05	4.65351e-05	8.31133e-06	8.78353e-06	0.000258485	3.43756e-05	0	4.72248e-06	2.06149e-06	1.45124e-05	0.000107459	1.33026e-05	4.98584e-06	5.08834e-05	3.56764e-06	0.000156543	6.10391e-05	8.08925e-05	3.67339e-05	2.71033e-05	5.34932e-05	2.133e-05	6.30407e-05	6.05063e-05	4.87283e-05	6.8376e-05	1.90125e-05	4.85695e-06	1.74027e-05	3.73966e-06	6.18498e-06	0.000126204	4.67371e-05
s__Niallia circulans_A	1.31998e-05	1.84489e-05	5.12953e-05	2.95868e-06	1.26079e-05	5.53054e-06	6.82755e-07	1.10957e-05	2.70702e-05	1.99884e-05	2.81653e-05	5.9926e-05	2.49449e-05	1.73451e-05	8.88505e-06	2.30394e-05	2.25441e-05	1.95839e-06	0	3.56389e-05	2.31221e-05	5.6558e-05	2.19569e-05	4.91523e-06	5.03003e-05	4.17549e-06	4.75124e-06	2.54556e-06	7.29348e-06	1.55845e-05	1.72533e-05	6.02189e-06	9.42359e-07	1.10412e-06	4.68046e-06	1.23987e-05	1.82788e-05	1.18119e-05	2.84239e-05	1.18858e-05	8.78374e-06	1.42543e-05	0	1.2031e-06	3.73437e-06	3.44049e-06	1.35346e-06	1.16839e-06	1.36644e-05
s__Paenibacillus SGBP148	1.29823e-05	3.77736e-06	0.000211411	0	4.20577e-05	1.31464e-06	2.73102e-06	7.13296e-06	7.05044e-06	2.35577e-06	0	7.246e-05	0	5.28359e-06	2.24086e-05	0	5.74411e-05	8.25322e-06	6.42239e-06	5.14896e-06	3.76581e-06	1.03174e-05	0	8.24024e-06	8.21062e-05	1.7313e-06	0	3.99489e-05	0.000687271	9.57776e-05	0.000898307	5.6956e-05	8.73824e-06	4.24774e-05	4.72483e-06	3.00518e-06	2.87856e-06	1.04573e-05	6.17911e-07	5.79675e-05	2.21287e-06	0	0	5.59217e-06	1.13198e-05	5.29785e-06	1.36919e-06	0	1.20924e-06
s__KM106-2 SGBP136	1.28372e-05	7.7737e-06	1.82472e-05	0	1.18552e-05	2.85593e-06	0	5.84506e-06	3.04649e-06	2.56993e-06	3.09818e-05	2.96663e-06	0	1.12076e-06	5.18077e-05	2.50099e-06	2.83088e-06	9.79196e-07	3.49454e-06	4.5432e-06	2.93733e-06	1.90402e-05	0	8.77032e-06	5.71327e-06	1.37486e-06	1.21308e-06	1.02644e-06	5.22166e-07	1.29766e-06	0	1.45905e-06	4.49762e-07	1.10412e-06	0	1.41754e-06	0	0.0098123	0	1.03857e-06	0	0	0	8.46624e-07	3.58558e-05	4.21335e-06	3.30495e-07	0	0
s__Pseudomonas aeruginosa	1.27647e-05	2.34853e-05	3.57874e-06	0	3.05789e-06	7.97848e-06	4.60859e-06	3.85378e-05	6.81543e-05	7.27433e-05	0	1.92831e-06	4.06611e-06	1.87861e-05	2.60672e-05	8.564e-06	3.1397e-06	4.05667e-06	6.42239e-06	5.65377e-06	3.31392e-06	0	0	1.44566e-06	1.9967e-05	1.64983e-05	4.48167e-06	6.39128e-06	0.00025	7.66246e-05	6.26851e-05	9.44403e-06	1.57417e-05	1.68118e-05	2.92584e-05	0.000419856	1.26657e-05	1.86389e-05	2.04323e-05	3.39651e-05	2.55383e-05	8.79757e-06	3.91127e-06	2.98546e-06	1.31286e-06	2.68508e-05	3.51584e-05	2.7114e-05	1.75944e-05
s__Agilicoccus flavus	1.26196e-05	2.09671e-05	2.03237e-06	0	7.24484e-06	7.88782e-06	1.4611e-05	5.37944e-05	6.24095e-05	4.97567e-05	0	0	2.0559e-06	8.69924e-06	1.62675e-05	4.01674e-06	2.11029e-06	5.08249e-06	1.04836e-05	8.17777e-06	4.44366e-06	0	4.53775e-06	1.00232e-05	1.41359e-06	2.27615e-05	4.84896e-05	2.01182e-06	4.45862e-05	0.00366548	7.02532e-05	3.44866e-06	4.29202e-05	7.24762e-05	3.48927e-05	0.000102327	3.02249e-05	2.00477e-05	8.13308e-05	9.00478e-05	8.73181e-05	3.39653e-05	3.32562e-06	0	2.30481e-06	1.65792e-06	3.26875e-05	5.93467e-06	1.52364e-05
s__Mycetocola SGBP046	1.25471e-05	8.54012e-06	0	0	1.78769e-06	4.44256e-06	1.17092e-05	1.95166e-05	3.76894e-05	2.34149e-05	0	0	0	9.49978e-06	2.1886e-05	0	2.11029e-06	1.63199e-06	7.93354e-06	2.92784e-06	0	0	0	0	0	1.30866e-05	4.78494e-06	0	2.81296e-06	3.76198e-05	7.60316e-07	0	3.87652e-06	2.64572e-06	1.68585e-06	2.18112e-05	1.72714e-06	4.7681e-06	8.3212e-06	9.07786e-06	7.72247e-06	3.50789e-06	1.30724e-06	0	8.60655e-07	6.23277e-07	4.34365e-06	4.91464e-06	3.32541e-06
s__Staphylococcus capitis	1.25471e-05	2.79196e-06	6.8217e-05	0	7.55533e-05	2.22128e-06	0	0	4.00395e-06	0	1.97157e-05	9.22623e-05	0	0	1.30662e-05	0	3.61838e-05	1.30093e-05	0	0	4.97087e-06	8.72287e-06	0	0	5.47767e-06	0	1.68484e-06	2.84665e-06	1.22962e-06	3.98034e-06	1.53233e-06	6.34023e-06	2.69857e-06	2.74989e-06	4.56955e-06	2.85398e-06	4.17391e-06	6.41165e-06	2.82866e-06	8.32778e-06	2.12255e-06	0	5.33354e-07	1.13626e-06	3.16546e-06	1.39614e-06	3.61971e-06	2.16615e-05	2.11617e-06
s__Streptococcus parasuis	1.24746e-05	0.000859049	5.38579e-05	4.01625e-05	0.000850281	7.11717e-06	0.00252548	0	8.35608e-06	2.42716e-06	5.63306e-05	1.93573e-05	0	7.19422e-05	4.94557e-05	0	4.94117e-05	0	2.64451e-06	0	0.000148072	2.43865e-06	0	2.65037e-05	5.94887e-06	4.07874e-05	0.00016626	0.000608294	2.62767e-06	6.09653e-05	6.43344e-07	4.11187e-05	0.000664063	0.000104412	0.000104212	2.46274e-05	0.00158275	0.000506213	0.000105622	9.85871e-05	0.000174184	5.64047e-05	4.71653e-06	2.11656e-06	2.10058e-06	7.99041e-06	0.00305439	2.7318e-05	5.64413e-05
s__Veillonella hominis	1.24746e-05	0.000387097	0.000436872	0.00016342	8.63736e-05	0.000247968	0.000688592	7.43016e-06	4.21286e-05	3.92628e-06	7.74546e-05	4.82078e-06	3.56356e-06	4.91e-06	5.61848e-06	5.00198e-06	1.37941e-05	2.51793e-06	1.3317e-05	5.75473e-06	0.000165922	4.8773e-06	9.0755e-06	1.16616e-05	2.38544e-05	5.5809e-05	4.33677e-05	1.69704e-06	7.57983e-07	7.51148e-06	0	1.38742e-05	7.06769e-07	1.58327e-06	7.7638e-07	4.59282e-06	8.7796e-06	2.48158e-05	2.77373e-06	1.13473e-06	5.53218e-06	0	0.319684	1.9606e-06	2.27563e-06	1.33381e-06	0.000147149	2.66504e-05	9.67392e-07
s__Streptococcus SGBP057	1.24021e-05	2.16788e-05	0.000304458	2.41101e-05	0.000159904	3.12793e-06	0.000289454	2.10026e-05	0.000295683	2.09164e-05	7.39339e-05	0.000148628	1.59903e-06	2.40697e-05	4.11587e-06	1.0004e-05	5.84191e-05	1.58536e-06	1.00114e-05	7.77393e-06	7.90821e-06	7.50355e-06	6.00154e-06	2.21667e-06	0.000304217	0.000248238	0.000198979	6.8566e-05	7.36086e-06	0.000141071	2.30434e-06	5.27645e-05	0.00078143	0.000170701	0.000123223	5.59455e-05	0.000205673	3.25278e-05	0.000398319	0.000125686	0.000131666	0.000143824	3.70629e-05	1.98288e-06	3.39594e-05	3.95656e-05	4.12332e-05	9.5103e-05	0.000226521
s__Stenotrophomonas SGBP261	1.23295e-05	4.41787e-05	0	0	9.87933e-07	1.5413e-06	1.57034e-06	1.33743e-05	2.94204e-05	3.86204e-05	0	0	2.64983e-06	3.84261e-06	2.22779e-05	2.27363e-06	1.54412e-06	0	3.40009e-06	0	3.38923e-06	0	0	0	0	6.31415e-06	1.85332e-06	6.70605e-07	2.35312e-05	1.2777e-05	8.99512e-06	0	1.88472e-06	4.02067e-06	1.79677e-06	0.000418608	2.03898e-06	1.95059e-06	2.77785e-05	9.34712e-06	1.79739e-05	2.78404e-06	6.48392e-07	6.01548e-07	9.62767e-07	7.60398e-07	1.79412e-06	3.20843e-06	3.47657e-06
s__Zhenhengia SGBP268	1.18944e-05	4.54378e-06	0.00043347	1.16459e-05	3.32604e-05	3.21859e-06	1.91171e-06	3.07113e-06	1.35786e-05	3.49796e-06	0.000103507	0.000183783	6.76163e-06	4.91e-06	1.9926e-05	5.07777e-06	0.00011864	4.52295e-06	8.02799e-06	2.71583e-05	6.0253e-06	0.000361671	4.97689e-06	5.39712e-06	0.000167629	1.27301e-06	1.0783e-06	2.70295e-05	1.60019e-06	1.60586e-05	4.17589e-06	6.1227e-05	3.79085e-06	1.82076e-05	1.59712e-06	3.26979e-06	5.03748e-07	0.000190814	3.84478e-07	4.13504e-06	9.70953e-07	0	2.24846e-06	4.69208e-05	7.01215e-05	0.000105458	6.65712e-06	0	0
s__Enterococcus_B SGBP146	1.15317e-05	2.08029e-06	1.24151e-05	1.95147e-06	7.29189e-06	1.31464e-06	6.89582e-06	0	6.70227e-06	0	0	0	0	2.50837e-06	2.22126e-06	4.09253e-06	8.33823e-06	4.05667e-06	2.45562e-06	1.72642e-05	2.18417e-06	2.98266e-05	0	4.09603e-06	6.00777e-06	0	3.43707e-06	4.9269e-07	1.60019e-06	2.9447e-06	1.52063e-06	3.44866e-06	6.85352e-07	1.91659e-06	2.19605e-06	1.49314e-06	6.23688e-07	4.87647e-06	9.88658e-07	5.55827e-06	9.93534e-07	2.00451e-06	1.61052e-06	2.27252e-06	9.19005e-07	6.30756e-06	1.63674e-06	5.28185e-05	1.45109e-06
s__Pseudomonas_E fragi	1.13142e-05	1.16606e-05	5.0014e-05	0	1.50542e-06	3.35459e-06	0	1.15911e-05	5.1181e-05	2.61276e-05	0	0.000363116	3.4265e-06	1.40362e-05	2.60018e-05	8.564e-06	0.000344698	3.21736e-06	4.15566e-06	6.76433e-06	0	0	0	0	2.06149e-06	5.49942e-06	1.85669e-05	8.34835e-07	0.0107353	1.18661e-05	0.117541	1.19377e-06	0.000192156	0.000142182	0.000118121	0.000240169	3.95802e-06	2.07701e-06	7.12657e-06	7.8085e-06	1.60094e-05	1.4477e-06	3.05372e-06	6.41652e-06	1.48791e-06	2.1715e-05	2.21117e-05	1.29821e-05	2.22198e-05
s__Microlunatus SGBP218	1.08065e-05	1.38503e-05	1.14873e-06	0	4.09287e-06	5.66654e-06	8.60271e-06	6.0432e-05	4.38694e-05	4.17614e-05	0	2.52164e-06	1.59903e-06	5.81728e-06	1.03877e-05	2.34942e-06	1.28676e-06	1.67862e-06	6.70573e-06	7.87489e-06	3.84113e-06	0	4.97689e-06	0	1.53139e-06	1.35449e-05	2.3116e-05	1.02644e-06	6.01333e-06	0.000537433	1.40366e-06	4.00575e-06	3.09693e-05	2.19783e-05	4.79137e-06	3.58732e-05	1.89505e-05	2.65497e-05	2.2286e-05	3.60422e-05	2.79996e-05	1.29736e-05	1.21312e-06	0	1.16699e-06	8.35191e-07	1.63989e-05	2.74478e-06	8.91815e-06
s__Hafnia protea	1.07339e-05	3.83758e-05	2.08981e-05	0.000258601	0.000269659	0.000149143	1.49182e-05	5.94413e-06	2.93333e-05	0.000161192	0	8.69965e-05	0.000178132	0.000648173	0.000353507	1.97048e-06	0.00150042	0.000349386	0.00625125	0	5.42277e-06	0.000203393	0	0.000156902	2.14395e-05	5.13789e-05	6.82696e-05	0.000113045	0.000318858	6.6942e-05	0.000316245	0.000137204	3.02197e-05	2.3374e-05	0.000114128	0.000102611	0.000108426	0.000926583	1.03534e-05	6.97764e-05	9.74566e-05	9.09825e-05	0.00185256	0.000338694	3.46158e-05	0.000151456	0.000205899	0.000150703	4.10235e-05
s__Cellulosilyticum SGBP207	1.04438e-05	2.84671e-06	0.0225469	1.30308e-05	6.49213e-06	1.08797e-06	0	3.36834e-06	6.18002e-06	1.99884e-06	0.000225322	0.00123293	1.46197e-06	3.25554e-06	1.81621e-05	1.66733e-06	0.00325273	9.83858e-06	3.50398e-05	6.11818e-05	2.56075e-06	0.02892	3.01541e-05	5.34893e-06	0.00226098	0	0	0.000943241	5.01953e-06	0.000267618	1.32178e-06	8.37494e-05	6.47015e-05	0.000917254	8.05217e-06	5.82136e-06	1.41529e-06	0.000590486	6.31642e-07	0.000100895	1.24192e-06	0	5.85644e-06	0.00205772	8.52049e-05	0.000455665	3.48594e-05	1.24257e-06	5.32066e-06
s__Lelliottia SGBP249	1.03713e-05	6.97991e-05	0.000125565	1.46046e-05	8.468e-05	9.70111e-06	1.64203e-05	3.25936e-05	6.11909e-05	0.000229937	0.000116886	5.88877e-05	3.92905e-06	8.07481e-05	0.000340833	0	0.000646727	9.61943e-05	0.000161221	0	7.00441e-06	3.38129e-05	8.68027e-05	0.000162347	0.000198021	0.000142985	6.47988e-05	0.000274962	0.000991846	0.000144365	0.0129168	0.000210474	8.86246e-05	3.59152e-05	0.000203168	0.000250791	0.00017528	0.000608818	2.54717e-05	0.000142669	0.000208687	0.00010713	0.000804874	0.000369373	9.25132e-05	0.000224666	0.000321446	0.000388906	8.4405e-05
s__Duganella SGBP150	1.01537e-05	2.80291e-05	3.97638e-06	0	2.86971e-06	5.93853e-06	3.44791e-06	4.39866e-05	5.49238e-05	8.15239e-05	0	2.74414e-06	6.25907e-06	1.68114e-05	7.13417e-05	1.22018e-05	3.86029e-06	4.94261e-06	8.02799e-06	7.97585e-06	4.82024e-06	0	0	3.22863e-06	3.18058e-06	1.51234e-05	4.04361e-06	1.84759e-06	2.75737e-05	3.87053e-05	1.93003e-05	1.98961e-06	4.11211e-06	7.04138e-06	4.43646e-06	0.00021384	2.13493e-06	6.50196e-06	1.90454e-05	1.54631e-05	3.78898e-05	5.234e-06	1.79876e-06	2.00516e-06	1.1524e-06	1.62052e-06	7.12925e-06	3.5608e-06	6.87755e-05
s__Chryseobacterium SGBP020	1.00812e-05	1.14963e-06	2.29746e-06	0	2.35222e-06	1.99462e-06	2.86757e-06	2.47672e-06	1.12285e-05	1.36349e-05	2.95736e-05	0	2.23865e-06	6.99141e-06	3.91987e-06	0	0	9.79196e-07	0	3.63456e-06	1.80759e-06	0	4.09861e-06	0	7.83366e-06	3.41168e-06	9.09812e-07	0	1.76357e-05	2.45808e-06	1.2516e-06	0	5.35431e-07	1.85409e-06	5.10193e-07	0.000110719	0	1.44488e-06	2.48126e-05	2.30793e-06	6.27733e-06	0	3.86943e-07	4.67871e-07	5.10558e-07	5.48483e-07	7.71155e-07	2.39241e-06	3.83934e-06
s__Comamonas SGBP120	1.00087e-05	2.32116e-05	0	0	0	4.89589e-06	3.99412e-06	3.13058e-05	5.19644e-05	7.50277e-05	0	0	2.92395e-06	8.37902e-06	3.08363e-05	2.69046e-05	1.59559e-06	1.49211e-06	7.6502e-06	8.68257e-06	2.48544e-06	0	0	0	2.12039e-06	1.18645e-05	5.69475e-06	2.23079e-06	4.13016e-05	2.87233e-05	6.26968e-06	6.89732e-07	8.90957e-06	7.47886e-06	1.49287e-05	0.000356275	5.10944e-06	3.6122e-06	5.44311e-05	1.41938e-05	4.09607e-05	7.34987e-06	2.12296e-06	5.56989e-07	3.44262e-06	2.49311e-06	3.41512e-06	6.06449e-06	7.16475e-06
s__Luteimonas_D SGBP251	9.79109e-06	3.25182e-05	2.07655e-06	0	4.51626e-06	5.30388e-06	2.79929e-06	3.26927e-05	4.57843e-05	5.31119e-05	0	0	2.83257e-06	9.33967e-06	1.85541e-05	7.57876e-06	1.33823e-06	7.04088e-06	7.55575e-06	6.05761e-06	5.79935e-06	0	0	1.26254e-05	0	1.29847e-05	9.36769e-06	1.14961e-06	2.55524e-05	3.96786e-05	9.54489e-06	0.000102133	5.65415e-06	1.22912e-05	4.21464e-06	0.00243747	1.4057e-05	4.24433e-06	8.18114e-05	2.49449e-05	5.20024e-05	9.46574e-06	7.11139e-07	0	2.14289e-05	3.72719e-06	5.14628e-06	6.76923e-06	1.08529e-05
s__Janthinobacterium SGBP009	9.71857e-06	2.69342e-05	2.51837e-06	0	2.30518e-06	6.25586e-06	3.37964e-06	3.84387e-05	6.90247e-05	7.50991e-05	0	0	5.93927e-06	1.59575e-05	5.1873e-05	1.05345e-05	1.59559e-06	3.59038e-06	5.10013e-06	7.06721e-06	3.16328e-06	0	0	3.8069e-06	3.35728e-06	1.58363e-05	3.57185e-06	1.04012e-06	1.29362e-05	4.96481e-05	8.93663e-06	0	4.02644e-06	7.91634e-06	1.48621e-06	0.000109094	2.23088e-06	4.82228e-06	1.51731e-05	1.05011e-05	2.88802e-05	3.39653e-06	1.32816e-06	8.02065e-07	6.56432e-07	9.09984e-07	5.11481e-06	2.15132e-06	1.25761e-05
s__Enterococcus_B SGBP061	9.57351e-06	2.62773e-06	2.50512e-05	1.32196e-06	4.98671e-06	1.67729e-06	2.11654e-06	0	2.43719e-06	4.49738e-06	0	6.97159e-06	6.76163e-06	1.30222e-05	2.15593e-06	3.41044e-06	1.23529e-05	2.70445e-06	0	9.69217e-06	0	4.40833e-06	0	0	8.54045e-06	1.37486e-06	2.12289e-06	9.71693e-07	8.08515e-07	1.63456e-06	7.48619e-07	4.27103e-06	5.56848e-07	6.24974e-07	1.66367e-06	3.26979e-06	1.3913e-06	5.99625e-06	5.76717e-07	1.1732e-06	9.03212e-07	0	2.3112e-06	1.80465e-06	8.41692e-06	1.60805e-06	8.49845e-06	4.98883e-06	0
s__Streptococcus ferus	9.50099e-06	0.000531842	8.57573e-05	0.000177584	0.000336697	5.7572e-06	0.00122049	8.73787e-05	0.00190205	0.00010601	0.000155613	2.57355e-05	0.000176899	7.06613e-05	0.00114238	0	6.14044e-05	1.44548e-06	2.07783e-06	0	9.89656e-05	1.03174e-06	0	2.40943e-06	1.23689e-06	1.07442e-05	9.29693e-05	8.18412e-06	1.78547e-06	4.74147e-05	9.82562e-07	1.24417e-05	3.69447e-05	4.43523e-05	2.31805e-05	6.68322e-05	0.000221409	3.52731e-05	4.88287e-05	0.000100953	2.69609e-05	3.83641e-05	4.06814e-06	7.79785e-07	1.34204e-06	1.91969e-06	1.12998e-05	2.4666e-05	0.000452316
s__Abiotrophia SGBP035	9.13835e-06	1.89416e-05	1.40057e-05	5.79146e-06	0.000134547	5.30388e-06	4.64273e-06	3.76462e-06	1.34916e-05	2.14161e-06	3.09818e-05	5.41411e-06	1.05079e-06	6.24424e-06	3.00524e-06	6.1388e-06	6.27941e-06	1.22633e-05	2.38951e-05	2.62496e-06	1.49126e-05	6.19043e-06	5.85516e-06	2.84312e-06	1.04841e-05	0.000502841	3.76393e-05	5.00354e-05	3.78991e-06	1.22779e-05	2.33943e-06	1.48292e-05	0.000167718	4.54148e-06	6.14449e-06	1.39864e-05	2.54752e-05	6.86318e-06	2.04185e-05	6.50067e-06	1.78836e-05	1.14146e-05	8.81604e-06	0	3.78397e-05	2.65516e-06	4.67415e-06	3.1361e-05	3.18333e-05
s__Paeniglutamicibacter SGBP075	8.9933e-06	9.2518e-06	0	0	2.58744e-06	3.44525e-06	8.63685e-06	2.51635e-05	3.80376e-05	2.36291e-05	0	0	1.05079e-06	5.17685e-06	1.75741e-05	0	1.13235e-06	1.81851e-06	8.68911e-06	3.5336e-06	2.10886e-06	0	0	1.34928e-06	0	1.20682e-05	8.79485e-06	1.02644e-06	1.11845e-05	0.00010168	2.31604e-06	1.67127e-06	7.17478e-06	6.79139e-06	1.54611e-05	2.89934e-05	4.14992e-06	7.53143e-06	2.30549e-05	1.65209e-05	1.49482e-05	7.73963e-06	1.25495e-06	0	8.46068e-07	6.73139e-07	8.41976e-06	3.85753e-06	1.24249e-05
s__Cetobacterium_A somerae	8.9933e-06	4.81751e-06	5.30184e-06	6.10622e-06	9.87933e-07	9.65578e-06	0	0	4.78734e-06	4.56877e-06	2.18281e-05	2.32139e-05	0	0	0	3.33466e-06	1.65735e-05	9.32567e-07	0	0	4.29303e-06	1.20995e-05	0	0	7.59806e-06	2.64787e-06	0	1.66967e-06	9.76956e-07	1.07182e-05	8.88985e-07	1.29988e-06	2.59149e-06	2.4374e-06	6.80996e-06	1.18317e-05	1.12024e-05	2.23053e-05	1.58872e-05	3.80809e-06	1.51288e-06	4.69946e-05	1.3543e-05	2.2948e-06	0.305415	2.60156e-05	4.16267e-05	3.26407e-06	3.65795e-06
s__Ottowia SGBP126	8.63067e-06	2.91788e-05	1.36964e-06	0	1.78769e-06	5.25855e-06	3.6186e-06	3.75471e-05	5.19644e-05	7.70979e-05	0	0	2.87826e-06	7.365e-06	2.46952e-05	2.25089e-05	1.23529e-06	2.42467e-06	7.55575e-06	5.85569e-06	3.38923e-06	0	0	0	2.70939e-06	1.55308e-05	1.72527e-05	1.2591e-06	2.17457e-05	3.96911e-05	1.94173e-06	9.01427e-05	8.43839e-06	1.2312e-05	3.77099e-06	0.000420083	1.22579e-05	4.6778e-06	0.000125189	3.2388e-05	0.000104569	1.31964e-05	3.46158e-06	0	6.57891e-06	2.44324e-06	3.03426e-05	4.04299e-06	7.95075e-06
s__Pseudomonas_E helleri	8.26803e-06	1.10584e-05	6.18548e-06	1.82557e-06	0	3.30926e-06	2.3555e-06	1.42659e-05	5.46627e-05	8.20236e-05	0	0.000377133	4.61435e-06	2.56708e-05	8.80012e-05	1.12924e-05	0.000687183	3.35724e-06	9.35024e-06	0	2.3348e-06	0	0	0	9.30615e-06	1.17627e-05	0.000576686	3.02457e-06	0.00557237	0.000102553	0.11084	1.51211e-06	0.000285856	0.00169943	0.000286129	0.000682006	1.28336e-05	3.14261e-06	1.06143e-05	2.25023e-05	3.11157e-05	4.73287e-06	2.16061e-05	0.000100347	1.04154e-05	0.000297577	8.77071e-05	0.00186055	6.42107e-05
s__Janthinobacterium sp030944405	8.19551e-06	2.11313e-05	2.91601e-06	0	1.59951e-06	6.11986e-06	2.66274e-06	3.11076e-05	5.24866e-05	6.54619e-05	0	0	1.06907e-05	2.81791e-05	7.54576e-05	9.85239e-06	4.73529e-06	4.28981e-06	9.44469e-06	4.74512e-06	1.88291e-06	0	0	1.34928e-06	2.29709e-06	1.33412e-05	4.61645e-06	1.49175e-06	2.08024e-05	3.31528e-05	1.21534e-05	1.08765e-06	3.76944e-06	5.79143e-06	3.41607e-06	0.000174546	2.13493e-06	4.60555e-06	1.34293e-05	1.14435e-05	2.98512e-05	3.39653e-06	1.67327e-06	8.46624e-07	1.0357e-06	1.07204e-06	6.0276e-06	4.0059e-06	2.63917e-05
s__Janthinobacterium lividum	7.9054e-06	1.97627e-05	8.70385e-06	0	2.35222e-06	5.30388e-06	2.42378e-06	2.74421e-05	4.68289e-05	5.21125e-05	0	2.15081e-06	6.99006e-06	1.94265e-05	5.1677e-05	7.3514e-06	5.09558e-06	3.35724e-06	5.47792e-06	4.34128e-06	3.08797e-06	0	0	1.10834e-06	1.59029e-06	9.77675e-06	1.5332e-05	8.34835e-07	1.74504e-05	2.81868e-05	1.44577e-05	0	4.24061e-06	6.74972e-06	1.77458e-06	0.000145761	1.89505e-06	3.44965e-06	1.28114e-05	9.77024e-06	2.35738e-05	3.45221e-06	2.33212e-06	0	1.02112e-06	1.15929e-06	3.10036e-06	4.76628e-06	2.33686e-05
s__Lelliottia jeotgali	7.9054e-06	5.80838e-05	3.94545e-05	2.69429e-05	6.4639e-05	1.05171e-05	4.15456e-05	3.23955e-05	3.18575e-05	4.94712e-05	9.36496e-05	5.74785e-05	5.61946e-06	6.03076e-05	0.000362458	0	0.000721514	6.40674e-05	0.000183983	0	7.15505e-06	6.47181e-06	5.19645e-05	0.000118207	0.000125456	0.000147721	4.86581e-05	0.000238653	0.000560351	0.000135119	0.000496053	0.000190605	7.74876e-05	3.37486e-05	0.000203389	0.00015557	0.000117397	0.000268621	2.18466e-05	0.00011505	0.00015804	9.9613e-05	0.00114775	0.000370732	7.9793e-05	0.000122237	0.000252939	0.000310661	6.95615e-05
s__Pseudomonas_E bubulae	7.54277e-06	9.19706e-06	5.78784e-06	0	2.58744e-06	2.31195e-06	0	1.1492e-05	3.97784e-05	1.85606e-05	0	0.000117182	1.82747e-06	1.27553e-05	1.71821e-05	7.65455e-06	0.000797948	4.28981e-06	2.45562e-06	0	0	0	0	0	1.82589e-06	5.34666e-06	5.43191e-05	4.65318e-07	0.00664441	1.25524e-05	0.0728679	7.69317e-07	0.00012075	4.72272e-05	0.000103813	0.000401674	3.69415e-06	1.86028e-06	7.38747e-06	8.63551e-06	1.30288e-05	0	1.77785e-06	3.25282e-06	2.80078e-06	9.42394e-06	2.56999e-05	1.26668e-05	3.4675e-05
s__Ligilactobacillus sp900765635	7.47024e-06	2.4635e-06	3.9322e-06	7.11343e-06	6.30395e-06	1.85862e-06	0	3.07113e-06	2.43719e-06	5.78235e-06	3.52066e-05	7.86158e-06	0	5.43836e-05	2.35192e-06	5.98722e-06	1.71912e-05	0	0	3.63456e-06	0	5.25248e-06	0	2.31305e-06	0	2.24051e-06	8.62637e-06	4.1468e-06	8.59047e-06	7.82342e-06	4.79584e-06	1.01868e-05	4.41195e-06	4.37482e-06	8.1409e-06	1.30602e-05	4.24587e-06	1.02948e-05	3.10329e-06	1.06549e-05	6.84183e-06	4.56583e-06	2.71906e-06	1.44372e-05	0.00134621	4.83663e-06	6.20072e-06	2.2255e-06	1.13669e-05
s__Neisseria SGBP067	7.39771e-06	1.63686e-05	1.33871e-05	7.30228e-06	9.7382e-06	1.93116e-05	5.66686e-06	1.83277e-05	4.84827e-05	2.3058e-05	0	7.56492e-06	5.11691e-06	3.06341e-05	1.75088e-05	2.75109e-05	4.22059e-06	4.15925e-05	3.69287e-05	6.25953e-06	4.29303e-06	1.07863e-06	0	4.48154e-06	2.57981e-05	0.000382515	7.82101e-05	1.74357e-05	3.90782e-06	7.44909e-06	9.62677e-06	0.000785552	0.00183432	5.47894e-06	8.31614e-05	2.79916e-05	9.81109e-05	2.81029e-05	6.42627e-06	8.61628e-06	6.34958e-05	3.06245e-06	9.51463e-05	4.23312e-06	5.39733e-06	2.00695e-06	7.30867e-05	1.14613e-05	1.5055e-05
s__Comamonas SGBP040	6.96255e-06	1.5e-05	0	0	0	2.49328e-06	3.48205e-06	2.22905e-05	3.94302e-05	5.69668e-05	0	0	1.87315e-06	4.64315e-06	3.49522e-05	1.7128e-05	8.49264e-06	0	6.0446e-06	4.74512e-06	0	0	0	2.69856e-06	1.53139e-06	9.92951e-06	8.12091e-06	9.85379e-07	7.43497e-05	1.66825e-05	4.23437e-06	0	2.39873e-06	4.02067e-06	2.04521e-05	0.000576579	3.91004e-06	2.49242e-06	5.2495e-05	9.00093e-06	3.60156e-05	7.40555e-06	1.35953e-06	7.12946e-07	1.86718e-06	4.48759e-06	3.05315e-06	5.3412e-06	3.99049e-06
s__Citrobacter sp945906775	6.96255e-06	2.9562e-06	2.61557e-05	1.00721e-05	0.00329631	1.71809e-05	1.99364e-05	3.26927e-06	1.20119e-05	5.99651e-06	0	1.19407e-05	1.23354e-06	8.05347e-05	0.000229051	0	7.14926e-05	0.000183622	0.000124575	0	0	8.72287e-06	8.08012e-05	0.000301227	0.00016168	0.000328947	3.5449e-05	0.000372993	0.000491156	0.000173488	0.000324047	0.0003051	9.01238e-05	4.98521e-05	0.000291497	0.000174716	0.000309781	0.00126216	3.24472e-05	0.000175287	0.000242716	0.000155461	0.0131024	0.0016488	0.0001264	9.97741e-05	0.000388631	0.00361186	9.86438e-05
s__Comamonas SGBP238	6.89003e-06	1.56021e-05	0	0	0	2.62927e-06	2.38964e-06	2.03091e-05	3.82987e-05	5.48966e-05	0.000440787	3.41163e-06	0	3.94935e-06	7.09497e-05	1.06861e-05	5.55882e-06	0	8.21688e-06	0	0	0	0	0	0	6.87428e-06	1.07156e-05	5.95333e-06	0.000157492	1.42494e-05	6.1995e-06	0	4.63255e-05	4.20816e-06	6.6192e-05	0.000762711	3.81409e-06	2.14926e-06	4.48603e-05	8.924e-06	4.47768e-05	4.78855e-06	1.81968e-06	2.20568e-06	2.33398e-06	6.30756e-06	3.6984e-06	7.43688e-06	4.23234e-06
s__Weissella confusa	6.8175e-06	2.40875e-06	6.98076e-06	0	0	0	0	0	2.61127e-06	2.42716e-06	0	4.82078e-06	0	2.08141e-06	0	0	8.90441e-06	0	0	0	1.65696e-06	0	5.12327e-06	0	0	0	0.000162317	0.000190534	1.93875e-05	0.000560616	1.54403e-06	0.000129192	8.40627e-05	1.0937e-05	0.000881214	0.000928733	0.00191681	1.83319e-05	2.80669e-05	0.000332573	0.000105427	4.64935e-05	0.000251712	0.000157717	7.17699e-05	7.21754e-06	2.96816e-05	0.000824344	6.66594e-05
s__Streptococcus pluranimalium	6.67245e-06	0.000254397	4.65678e-05	1.1457e-05	0.000361395	2.58394e-06	0.000448433	6.73668e-06	4.61325e-06	2.99825e-06	0.000113365	1.06057e-05	0	0.000131396	1.50915e-05	0	3.22206e-05	2.93759e-06	0	0	4.91062e-05	2.90762e-06	0	1.10834e-06	1.76699e-06	4.39954e-05	8.34331e-05	9.3611e-06	2.1392e-06	7.19705e-05	3.04126e-07	9.55014e-06	0.00183822	6.79555e-05	8.52465e-05	2.68765e-05	8.32383e-05	8.95825e-06	5.44998e-05	6.9738e-05	6.49635e-05	9.61608e-05	1.86151e-06	2.00516e-06	1.42956e-06	3.07899e-06	1.29995e-05	1.20733e-05	5.55041e-05
s__Helicobacter_A SGBP245	6.59992e-06	2.39233e-05	0.000840077	5.31304e-05	2.49335e-06	3.35459e-06	2.25309e-06	2.28849e-05	0.000787821	0.000611786	0.012723	1.6539e-05	7.81242e-06	0.00064385	1.19556e-05	0.000386593	0.000585941	5.46018e-05	2.83341e-06	9.32871e-05	4.72233e-05	0.017252	0.0043738	0	0.0100591	0.000917181	1.38157e-06	0.000224735	7.41139e-07	5.98922e-06	0.000502744	5.57091e-07	2.84421e-05	4.9373e-06	1.28657e-06	0.00240688	0.000609967	5.52666e-06	0.000543707	1.06357e-05	0.000121414	7.83986e-05	0	0	0.0132143	0.000182009	0.000135739	7.97471e-07	1.20622e-05
s__Leucobacter SGBP025	6.59992e-06	4.59853e-06	0	0	1.08202e-06	1.90396e-06	6.691e-06	8.22271e-06	2.48941e-05	1.7347e-05	0	2.74414e-06	0	4.58978e-06	1.59408e-05	0	0	0	4.81679e-06	0	0	0	0	0	0	8.24913e-06	2.93162e-06	0	2.18973e-06	2.17858e-05	3.74309e-07	0	1.9918e-06	1.85409e-06	7.98562e-07	1.74074e-05	7.67616e-07	2.69109e-06	6.33016e-06	5.90446e-06	4.87735e-06	3.17381e-06	1.72556e-06	0	6.56432e-07	6.35742e-07	4.04463e-06	1.60607e-05	2.26733e-06
s__Streptococcus SGBP042	6.45487e-06	5.15692e-05	1.28128e-05	3.46229e-06	0.000225954	3.67192e-06	0.000120336	1.98138e-06	1.27082e-05	3.2838e-06	5.06975e-05	6.52659e-06	2.01021e-06	4.20552e-05	3.07057e-06	1.59154e-06	1.64706e-05	3.21736e-06	0	0	1.25025e-05	1.6883e-06	0	3.61414e-06	6.24337e-06	2.62241e-05	8.35342e-05	1.4507e-05	1.38121e-06	5.23183e-05	0	1.17254e-05	6.52369e-05	7.16637e-05	3.27189e-05	2.40225e-05	5.16941e-05	8.77764e-06	7.07577e-05	4.92551e-05	3.66478e-05	5.27297e-05	1.47457e-06	8.24344e-07	2.26688e-05	2.97926e-06	1.17404e-05	4.51035e-05	5.87086e-05
s__Necropsobacter rosorum	6.45487e-06	1.51642e-05	6.62288e-05	7.74293e-06	2.58744e-06	1.67729e-06	0	2.08045e-06	1.33175e-05	5.13986e-06	0.00272429	3.02597e-05	0	7.20489e-06	3.46255e-06	2.19784e-06	3.38162e-05	3.35724e-06	8.59467e-06	0	2.93733e-06	0	4.2889e-05	1.54203e-06	5.18317e-06	3.97181e-06	4.111e-06	1.18382e-05	2.1493e-05	5.72719e-06	8.43366e-06	4.85465e-05	6.95418e-05	2.4374e-06	9.5162e-06	3.3246e-05	0.0484538	1.16132e-05	2.15582e-06	5.30824e-06	1.57836e-05	3.95334e-06	1.18175e-05	4.18856e-05	5.83495e-06	7.23001e-06	2.18756e-05	5.71212e-06	5.2602e-06
s__Empedobacter SGBP121	6.23729e-06	6.67881e-06	9.27822e-06	0	0	0	0	2.67486e-06	0	0	7.18215e-05	1.1644e-05	0	0	1.9534e-05	0	4.94117e-06	1.11908e-06	0	2.32208e-06	2.63607e-06	4.50213e-06	8.63636e-06	4.6261e-06	6.36117e-06	0	1.59723e-05	3.31197e-06	0.00038615	1.65951e-06	1.56976e-05	0	1.62771e-06	3.68735e-06	5.44353e-05	0.0114936	3.88605e-06	2.04089e-06	2.58287e-05	4.86589e-06	3.88833e-05	4.45447e-06	4.39233e-07	2.78495e-06	5.76201e-06	5.22306e-06	6.04334e-06	4.46954e-06	1.33016e-06
s__Citrobacter europaeus	6.16476e-06	2.4635e-06	1.43592e-05	7.30228e-06	0.000799661	1.35997e-05	3.82343e-06	0	6.26706e-06	4.21183e-06	0	1.09024e-05	0	0.000101776	0.000116812	0	5.62058e-05	0.0002517	0.000217983	0	0	2.21355e-05	0.000236256	0.000265953	0.0002002	0.000211066	4.1447e-05	0.000383915	0.000441197	0.000136043	0.000228715	0.000348076	9.34434e-05	4.68522e-05	0.000250261	0.000211629	0.000213925	0.00229304	3.11702e-05	0.000152554	0.000245448	0.000113589	0.0022262	0.000758909	0.000142723	0.000304795	0.000484113	0.0030226	0.00010605
s__Glutamicibacter sp002979865	6.09224e-06	4.10583e-06	0	0	1.92882e-06	1.81329e-06	4.54032e-06	1.28789e-05	2.15865e-05	1.47057e-05	0	0	0	3.1488e-06	6.2718e-06	0	8.80146e-06	0	3.11675e-06	0	0	0	0	0	0	6.36507e-06	1.71853e-05	9.92222e-06	0.000180922	4.5568e-05	0.000676576	1.61822e-06	4.99022e-06	4.06233e-06	5.76518e-05	7.62446e-05	2.18291e-06	4.38882e-06	8.72353e-05	1.5944e-05	9.84501e-05	6.40329e-06	2.1125e-06	0	1.40039e-06	9.47381e-07	9.61584e-06	4.30263e-06	1.89548e-05
s__Qipengyuania SGBP273	6.09224e-06	1.46167e-05	1.59055e-06	0	3.52833e-06	6.48252e-06	2.96998e-06	2.86309e-05	4.43917e-05	4.8329e-05	0	0	2.87826e-06	8.11217e-06	1.82274e-05	5.22935e-06	0	6.20157e-06	6.42239e-06	5.35088e-06	1.95822e-06	0	0	1.34446e-05	0	1.33921e-05	2.62835e-06	9.30636e-07	4.27839e-06	5.54876e-05	6.1995e-07	0	4.11211e-06	1.04996e-05	1.06475e-06	5.6607e-05	4.65367e-06	4.31658e-06	2.01988e-05	1.60786e-05	3.42317e-05	4.23174e-06	5.22897e-07	0	9.77354e-07	1.05957e-06	2.69118e-06	1.76185e-06	6.80198e-06
s__Ursidibacter SGBP265	6.01971e-06	2.4635e-06	7.99694e-06	2.45508e-06	2.117e-06	1.45063e-06	0	1.91203e-05	2.59387e-05	4.9257e-06	0	6.67493e-06	0	4.24288e-05	2.54792e-06	3.0315e-06	2.65588e-05	1.77188e-06	1.36948e-05	1.75671e-05	0	0	0	0	0.000305336	8.6565e-05	2.73281e-05	0.0014589	4.83425e-06	1.29766e-06	2.42131e-06	4.50979e-05	0.141115	0	0.000109492	0.000179158	0.00164639	4.84035e-06	3.39164e-06	5.71405e-05	6.64087e-05	0	1.44319e-05	3.85437e-06	1.09843e-05	9.72312e-07	1.01981e-05	1.3353e-06	1.23645e-05
s__Helicobacter_A muridarum	5.80213e-06	2.24452e-06	5.87621e-06	0	0	0	0	4.43828e-05	0.000582923	0.000127212	0.00606117	7.74291e-05	1.00511e-06	9.98011e-06	0	1.58396e-05	4.5397e-05	5.64203e-06	0	0	0	0.000111052	6.07473e-05	0	6.21392e-05	5.34666e-06	0	3.88541e-05	3.36881e-07	1.13546e-06	6.55041e-06	0	4.06928e-06	6.04142e-07	0	3.47958e-05	2.61469e-06	2.02283e-06	5.0806e-07	2.00021e-06	3.09124e-05	1.74281e-05	0	0	0.000309573	2.7499e-05	2.15609e-06	0	2.5394e-06
s__Klebsiella aerogenes	5.80213e-06	4.81751e-06	9.45495e-06	5.98031e-06	0.000213441	0.000126296	1.14703e-05	4.95344e-06	2.27181e-05	1.02797e-05	0	9.94564e-05	2.64983e-06	0.000189729	0.000136738	1.89469e-06	0.00027686	0.000292033	0.000219117	0	4.97087e-06	0.000204331	0.000202442	0.000482801	0.00135699	0.00091321	4.74787e-05	0.000424521	0.000411265	0.000151727	0.000468062	0.000347413	0.000217642	5.24562e-05	0.000276813	0.000269729	0.000175712	0.000502294	3.36693e-05	0.000195424	0.000314499	0.000129736	0.000834972	0.000810174	0.00019763	0.00229231	0.000571725	0.000248941	0.000115301
s__Bacillus_A luti	5.80213e-06	2.18978e-06	5.59786e-05	0	4.42218e-06	2.76527e-06	0	0	5.57072e-06	0	2.60529e-05	2.38814e-05	3.56356e-06	2.77522e-06	3.1359e-06	0	1.4e-05	0	0	3.30139e-05	1.80759e-06	2.2792e-05	0	0	1.71987e-05	0	1.28048e-06	4.09206e-06	3.14984e-06	2.28339e-06	4.25777e-06	5.35869e-06	8.35273e-07	2.14574e-06	0	1.92785e-06	0	1.48281e-05	7.14031e-07	4.36584e-06	7.6773e-07	0	0	9.35742e-07	5.39733e-06	1.47093e-06	6.6099e-07	5.74921e-07	0
s__Atopostipes SGBP220	5.7296e-06	4.92699e-06	7.95276e-06	0	6.96258e-06	8.88513e-06	0	2.873e-06	2.17606e-06	1.78467e-06	0	0	3.74631e-06	1.70783e-06	7.1211e-06	3.18308e-06	2.625e-06	0	0	0	5.34746e-06	0	3.95223e-06	0	1.64919e-06	1.4767e-06	2.35877e-06	7.25349e-07	3.87413e-07	3.74326e-06	8.6559e-07	1.64475e-06	0	0	2.35132e-06	2.68387e-06	4.10195e-06	3.17873e-06	7.70329e-06	3.84655e-06	2.25803e-06	3.39653e-06	0	0	2.14434e-06	4.11363e-07	5.66563e-07	6.86196e-07	2.44871e-06
s__Pantoea brenneri	5.65708e-06	7.11677e-06	3.49038e-06	3.58819e-06	2.62978e-05	5.7572e-06	5.49618e-06	6.73668e-06	3.19446e-05	1.32066e-05	0	1.99506e-05	1.59903e-06	1.48367e-05	4.65158e-05	2.27363e-06	0.000102684	2.27546e-05	2.59729e-05	0	0	7.45665e-06	3.05932e-05	4.94896e-05	7.45081e-05	3.51352e-05	1.98474e-05	9.93317e-05	0.000343989	7.09473e-05	0.000211777	0.00010033	3.52742e-05	2.03742e-05	0.000105144	0.00015489	0.000104612	8.38211e-05	1.56126e-05	6.59491e-05	0.000112856	8.66394e-05	8.75224e-05	0.000198288	3.51264e-05	0.000441018	0.000202657	0.000135273	3.69121e-05
s__Lysinibacillus sphaericus_A	5.65708e-06	2.62773e-06	9.98071e-05	0	2.16404e-06	0	0	0	0	0	0	2.6848e-05	0	8.5925e-06	9.79968e-06	0	4.25147e-05	1.53874e-06	0	3.93744e-06	0	2.373e-05	0	4.09603e-06	3.61055e-05	0	9.09812e-07	2.62768e-06	2.20994e-05	3.28159e-06	3.21789e-05	4.74854e-06	1.07086e-06	9.37461e-07	2.24041e-06	2.81618e-06	0	1.26608e-05	4.11941e-07	7.88543e-07	0	0	0	6.14916e-06	2.71325e-06	8.85053e-07	4.24922e-07	5.56375e-07	0
s__Aerococcus urinaeequi	5.65708e-06	5.36495e-06	2.88067e-05	1.57377e-06	1.45838e-05	3.67192e-06	1.92878e-05	0	4.00395e-06	0	0	4.74661e-06	0	7.52511e-06	6.92511e-06	0	1.83235e-05	3.54376e-06	0	0	3.01265e-06	3.84557e-06	0	7.80655e-06	3.53398e-06	1.62946e-06	0.000186377	1.88454e-05	1.4149e-05	0.00024889	6.08253e-07	5.11463e-05	0.000100126	0.000177847	9.31434e-05	2.95037e-05	3.15442e-05	6.80899e-06	8.88831e-05	0.000202117	0.00012243	0.000125449	2.19617e-06	2.51759e-06	5.61614e-06	4.11363e-06	1.46362e-05	3.61644e-06	0.000178272
s__Cetobacterium_A sp934085975	5.58455e-06	2.29926e-06	3.84825e-05	2.53062e-05	4.6574e-06	3.0826e-06	0	3.26927e-06	2.35015e-06	0	2.6757e-05	1.77998e-06	0	1.65446e-06	4.57319e-06	0	1.95588e-06	0	0	0	2.48544e-06	4.48806e-05	0	0	1.03663e-05	0	1.34787e-06	5.5975e-06	1.78547e-06	0.00064323	3.50915e-07	3.31602e-06	1.45637e-06	2.33324e-06	9.98203e-07	2.02235e-06	4.77361e-06	2.06257e-05	5.62986e-07	2.15407e-06	5.98378e-06	0.00637907	2.72952e-06	1.13849e-05	0.0245812	1.53201e-05	6.83023e-06	3.89462e-07	0
s__Pantoea sp020179835	5.51202e-06	4.27006e-06	2.38583e-06	1.57377e-06	1.74064e-05	7.52516e-06	1.87758e-06	4.35903e-06	2.02809e-05	8.35228e-06	0	6.15576e-06	0	3.64514e-05	5.86021e-05	2.04627e-06	5.74926e-05	1.3802e-05	2.90896e-05	0	0	1.96968e-06	2.83975e-05	4.52972e-05	3.2277e-05	2.58677e-05	6.43608e-06	1.49449e-05	0.000155605	1.03564e-05	5.33508e-05	9.70931e-06	1.28503e-05	4.39565e-06	1.23112e-05	0.000100475	8.7796e-06	3.16429e-05	3.59762e-06	1.3059e-05	1.07934e-05	7.51691e-06	3.48772e-05	2.48417e-05	8.05223e-06	0.000242866	2.1671e-05	3.9855e-05	7.37637e-06
s__Erwinia sp001422605	5.51202e-06	7.33575e-06	2.87183e-06	1.63672e-06	1.50542e-05	5.93853e-06	1.97999e-06	7.43016e-06	1.95846e-05	1.58479e-05	0	8.97407e-06	3.01532e-06	2.14012e-05	4.91944e-05	2.34942e-06	7.39117e-05	1.38953e-05	1.3317e-05	0	0	1.6883e-06	8.78274e-06	3.84063e-05	5.78395e-05	0.000103929	2.38236e-05	1.65462e-05	0.00393199	1.85915e-05	0.000140027	1.085e-05	4.13353e-06	6.99971e-06	1.41079e-05	0.000345274	2.02459e-05	3.32142e-05	6.59105e-06	1.62132e-05	1.98255e-05	7.79531e-06	2.97946e-05	3.33748e-05	7.68755e-06	2.09795e-05	2.01917e-05	6.86937e-05	9.19023e-06
s__Comamonas SGBP090	5.36697e-06	1.29197e-05	0	0	2.16404e-06	1.94929e-06	1.60447e-06	1.81296e-05	2.75925e-05	3.81206e-05	0	0	1.55335e-06	2.0654e-05	0.000195536	9.70082e-06	1.44118e-06	0	6.0446e-06	2.92784e-06	0	0	0	2.5058e-06	2.35599e-06	6.26323e-06	3.87513e-06	1.49175e-06	5.42716e-05	1.32387e-05	5.90707e-06	1.0346e-06	2.37731e-06	3.54152e-06	1.16457e-05	0.000646416	2.37481e-06	3.34128e-06	5.06412e-05	7.42384e-06	2.9106e-05	4.39878e-06	1.40136e-06	1.33677e-06	7.0457e-06	7.29234e-06	2.18756e-06	9.31001e-06	4.26257e-06
s__Lactobacillus kitasatonis	5.22192e-06	5.36495e-06	3.13692e-06	0	6.53918e-06	2.03995e-06	0	0	6.87636e-06	5.63957e-06	0	4.22745e-06	4.88847e-06	2.88196e-06	2.61325e-06	3.41044e-06	6.69117e-06	0	0	2.04949e-05	2.41012e-06	6.28422e-06	0	0	5.24207e-06	1.83314e-06	0	0	0	6.23877e-07	0	8.22373e-07	7.71021e-07	8.74964e-07	0	0	1.10345e-06	1.01142e-06	0.000148367	8.27009e-07	0	0	0	1.00258e-06	2.12976e-06	1.446e-06	5.03612e-07	7.78925e-07	8.76699e-07
s__Serratia ureilytica	5.22192e-06	8.37589e-06	1.91308e-05	2.01442e-06	1.33136e-05	4.4879e-06	0.000188645	8.61899e-06	2.30663e-05	2.15589e-05	0	4.86528e-05	0	2.39629e-05	0.000287131	2.27363e-06	0.000135265	3.00753e-05	5.61015e-05	0	0	3.3297e-06	2.22496e-05	4.52009e-05	5.9901e-05	7.49551e-05	1.28048e-05	4.01542e-05	0.000119896	3.334e-05	5.24501e-05	3.8121e-05	9.23083e-06	6.33307e-06	3.02123e-05	0.000115425	3.18081e-05	5.93845e-05	5.95941e-06	2.37717e-05	3.71446e-05	9.68846e-06	0.00147052	4.2398e-05	8.13976e-06	2.53424e-05	2.56055e-05	7.06225e-05	1.98013e-05
s__Sphingobacterium SGBP204	5.14939e-06	7.49998e-06	0	3.90294e-06	0	9.74644e-06	0	8.02458e-06	9.8358e-06	1.15647e-05	0.00010562	1.14215e-05	6.57888e-06	2.13478e-06	6.92511e-06	1.59154e-06	1.13235e-06	0	4.25011e-06	5.95665e-06	1.15987e-05	0	1.11248e-05	3.22863e-06	8.48155e-06	2.44419e-06	0.000102708	1.17698e-05	4.76687e-06	2.80745e-06	0	8.75429e-07	4.77605e-06	2.68739e-06	1.08693e-06	0.00634301	2.01499e-06	1.93253e-06	0.00110338	5.39094e-05	0.000225216	6.45897e-06	3.32562e-06	0	3.06627e-05	1.92842e-05	5.83875e-06	1.64316e-05	1.10948e-05
s__Providencia alcalifaciens_B	5.14939e-06	0	1.45801e-05	1.25901e-06	3.66947e-06	1.31464e-06	0	0	2.8724e-06	0	0	1.46848e-05	0	2.66848e-06	4.70385e-06	0	0.000133103	6.80774e-06	5.38347e-06	0	0	5.81525e-06	0	5.879e-06	3.41618e-06	5.09206e-06	4.25253e-05	1.55197e-05	5.76909e-05	2.57037e-06	5.46959e-05	9.62972e-06	5.05447e-06	3.1457e-06	4.58286e-05	0.000157819	3.98201e-06	7.54046e-05	6.59105e-07	2.45795e-05	5.71282e-06	3.28517e-06	0.000405841	0.00388266	0.000110879	8.81812e-05	1.69812e-05	1.03671e-05	5.53227e-06
s__Streptococcus ovis	5.07686e-06	0.00102531	3.61851e-05	2.0396e-05	0.000812928	1.19677e-05	0.00404181	2.08045e-06	3.30761e-06	1.49913e-06	9.29455e-05	1.3424e-05	1.23354e-06	5.95604e-05	6.77485e-05	0	3.38162e-05	1.03515e-05	3.68343e-06	2.0192e-06	0.000208325	1.5945e-06	0	2.35642e-05	3.35728e-06	2.10811e-05	9.1116e-05	9.74431e-06	1.07802e-06	3.35895e-05	0	1.68454e-05	5.18083e-05	5.31645e-05	2.52656e-05	1.49314e-05	6.34722e-05	9.771e-06	4.60962e-05	3.57729e-05	2.44996e-05	3.40767e-05	4.07859e-06	1.29222e-06	5.58697e-06	2.18147e-06	2.67386e-05	3.13425e-05	3.59144e-05
s__Vreelandella stevensii	5.07686e-06	8.59487e-06	0	0	1.50542e-06	1.2693e-06	0	1.54547e-05	2.75054e-05	3.21955e-05	0	0	1.14217e-06	3.57576e-06	7.51309e-06	2.50099e-06	3.1397e-06	6.62123e-06	0	0	0	0	0	0	0	5.60126e-06	2.52726e-06	9.44322e-06	2.41881e-05	2.09623e-05	1.88909e-05	9.31139e-06	8.33131e-06	5.24978e-06	1.53058e-05	3.50982e-05	8.7796e-06	8.68734e-06	6.33016e-06	1.34822e-05	1.61449e-05	1.48668e-05	3.85898e-06	2.08982e-05	1.9693e-06	4.46266e-06	3.64174e-05	1.25926e-05	5.95551e-06
s__Enterobacter bugandensis	5.07686e-06	6.7883e-06	8.39458e-06	9.25375e-06	0.000137934	4.17057e-06	2.3555e-06	5.64692e-06	1.55806e-05	1.17075e-05	0	2.23981e-05	2.23865e-06	4.09878e-05	9.10717e-05	5.5325e-06	0.000106235	0.00273401	0.000114564	0	0	1.79616e-05	4.34746e-05	0.000250821	0.000366474	8.33061e-05	2.11952e-05	0.00022182	0.000267888	6.89509e-05	0.000267304	0.000105237	3.66021e-05	1.84576e-05	0.000123156	0.000148558	7.72413e-05	0.000288958	1.22209e-05	6.03909e-05	0.000128346	5.30638e-05	0.00285586	0.000215065	4.9422e-05	0.000165654	0.000164917	0.000215799	3.68516e-05
s__Cedecea neteri_A	5.00434e-06	2.50729e-05	7.15748e-06	0.00119222	5.55124e-05	1.4053e-05	1.66934e-05	1.39687e-05	6.85024e-05	3.20528e-05	0	2.30656e-05	1.27923e-06	3.67716e-05	3.49522e-05	1.89469e-06	0.000206963	6.76111e-05	4.60901e-05	5.5528e-06	5.64872e-06	5.23841e-05	3.54237e-05	0.000111026	0.000128873	0.000123381	1.61744e-05	5.08155e-05	0.000309611	2.09373e-05	0.000117861	6.99813e-05	5.36074e-05	9.22878e-06	4.2102e-05	0.000102724	2.63868e-05	0.00010544	5.14926e-06	2.44256e-05	4.3151e-05	1.08578e-05	0.000201629	0.00937945	3.36093e-05	0.000865283	8.80848e-05	0.0023272	1.54783e-05
s__Streptococcus sobrinus	5.00434e-06	6.70071e-05	9.27822e-06	2.58098e-06	9.57354e-05	1.99462e-06	9.9887e-05	0	2.78536e-06	2.14161e-06	5.56265e-05	5.56244e-06	0	6.9754e-05	3.07057e-06	0	2.23897e-05	9.79196e-07	0	0	1.43854e-05	0	0	0	1.94369e-06	8.04545e-06	0.000124948	2.97804e-05	2.18973e-06	0.000212867	1.41536e-06	0.0041684	0.000130774	0.000259052	7.75049e-05	1.19073e-05	1.34333e-05	5.76146e-06	0.000102285	0.000247929	0.000161946	0.000190261	0.000289852	1.98288e-06	4.37621e-07	3.16625e-06	7.8532e-06	0.000146623	0.000175219
s__Actinomyces slackii	5.00434e-06	1.01825e-05	3.31365e-06	0	2.59215e-05	4.07991e-06	6.82755e-06	1.67426e-05	5.14421e-05	1.52768e-05	0	0	0	3.1488e-06	4.31186e-06	1.89469e-06	0	2.7977e-06	9.35024e-06	0	5.19682e-06	0	0	1.63841e-06	4.35858e-06	3.28438e-05	4.77146e-05	1.25362e-05	1.66756e-05	0.000168622	1.07614e-06	8.48901e-06	1.84188e-05	5.29145e-06	1.31541e-05	3.00707e-05	5.51244e-05	2.32445e-05	2.40161e-05	1.52323e-05	3.23802e-05	2.48893e-05	1.46097e-05	0	1.25451e-06	7.06796e-06	1.79097e-05	1.04228e-05	6.31828e-06
s__JAFAFE01 SGBP246	5.00434e-06	7.99268e-06	1.85564e-06	0	0	2.8106e-06	2.52619e-06	1.63464e-05	2.43719e-05	2.81265e-05	0	0	1.69041e-06	5.12348e-06	1.13676e-05	1.8189e-06	0	0	4.34456e-06	2.42304e-06	0	1.54761e-06	0	0	0	6.56875e-06	4.48167e-06	1.43701e-06	3.03193e-06	2.66021e-05	2.36283e-06	6.10148e-07	2.54865e-06	6.43723e-06	0	0.000297588	2.42279e-06	2.04089e-06	3.80771e-05	1.84634e-05	6.07862e-05	1.07464e-05	5.96102e-07	0	4.11364e-06	1.47093e-06	3.35217e-06	3.04152e-06	4.02072e-06
s__Serratia nevei	4.93181e-06	6.84305e-06	1.25919e-05	1.95147e-06	1.07261e-05	2.49328e-06	0.000315672	9.2134e-06	2.29792e-05	1.8632e-05	0	3.77504e-05	1.46197e-06	1.59575e-05	0.000471561	3.0315e-06	0.000108706	2.7231e-05	6.92296e-05	0	0	5.4729e-05	1.17103e-05	2.89131e-05	5.25385e-05	0.000121191	1.10862e-05	3.7376e-05	0.000144674	3.68587e-05	6.14218e-05	5.0881e-05	4.82102e-05	9.37461e-06	4.36547e-05	9.62414e-05	2.02219e-05	3.95355e-05	8.95284e-06	2.87145e-05	4.38284e-05	2.73393e-05	0.000272983	6.2561e-05	1.12906e-05	0.000450442	6.17711e-05	6.39831e-05	1.48737e-05
s__Comamonas SGBP054	4.93181e-06	8.04742e-06	0	0	0	0	2.38964e-06	1.04022e-05	1.74085e-05	2.51282e-05	0	0	0	3.30891e-06	0.000128245	7.50297e-06	0	0	0	0	0	0	0	0	2.00259e-06	4.9393e-06	6.03172e-06	8.34835e-07	0.000148295	9.12108e-06	3.33369e-06	0	1.32787e-06	2.64572e-06	1.73687e-05	0.00047858	3.38231e-06	1.44488e-06	3.39164e-05	5.17361e-06	2.44996e-05	4.89991e-06	8.88924e-07	2.02744e-06	1.0357e-06	2.45571e-06	2.14035e-06	5.06301e-06	3.20449e-06
s__Comamonas SGBP048	4.85928e-06	1.43978e-05	0	0	2.21109e-06	2.8106e-06	2.96998e-06	1.84268e-05	3.78635e-05	4.68299e-05	0	0	2.19296e-06	6.88467e-06	3.87414e-05	1.11408e-05	1.59559e-06	0	5.57237e-06	6.76433e-06	4.66961e-06	0	0	0	0	8.24913e-06	1.05134e-05	1.10855e-06	8.53489e-05	1.63581e-05	5.27542e-06	0	5.52565e-06	9.08296e-06	5.184e-05	0.000450418	2.66267e-06	1.8061e-06	5.06687e-05	8.32778e-06	4.06897e-05	5.90217e-06	1.29678e-06	7.35226e-07	2.43609e-06	4.76183e-06	2.7856e-06	7.1216e-06	3.77888e-06
s__Comamonas denitrificans_A	4.85928e-06	1.0073e-05	9.27822e-07	0	2.21109e-06	2.85593e-06	2.3555e-06	1.24827e-05	2.35885e-05	2.86262e-05	0	0	1.73609e-06	1.06205e-05	2.11673e-05	9.62503e-06	0	0	8.02799e-06	2.22112e-06	0	0	6.44068e-06	1.04569e-05	4.71197e-06	7.94361e-06	7.37959e-06	3.84572e-06	4.78877e-05	1.26148e-05	4.62038e-06	2.44059e-06	6.18958e-06	3.41653e-06	2.13172e-05	0.000219794	4.36581e-06	7.47725e-06	4.01917e-05	9.46252e-06	2.46803e-05	6.34761e-06	3.11646e-06	6.52791e-06	6.27257e-06	1.85736e-06	9.83617e-06	3.78335e-06	3.65795e-06
s__Streptococcus pasteurianus	4.78676e-06	0.000824779	3.80407e-05	3.74556e-05	0.218471	8.61313e-06	0.00257006	0	5.83185e-06	0.000637343	0.0527726	0.00119548	8.04085e-06	0.0488085	0.000152744	2.6753e-05	0.00330281	2.42001e-05	4.15566e-06	0	0.000168483	0	0	3.17081e-05	0	0.00106113	0.00239206	0.00334372	4.26492e-05	0.00359056	4.57359e-06	0.000388531	0.0113845	0.0368579	0.00199712	0.00518197	0.00918908	0.00191286	0.00610352	0.00575836	0.0291719	0.00931078	0.000234101	4.82575e-05	4.8999e-05	0.000144862	0.000671472	0.00567111	0.076436
s__Serratia_A fonticola_B	4.78676e-06	1.4562e-05	0.000124814	5.28786e-06	5.16548e-05	9.33845e-06	6.38376e-06	6.0432e-06	1.80178e-05	3.05536e-05	0	7.55008e-05	5.25397e-06	4.60046e-05	0.000200763	1.59154e-06	0.000920036	5.29698e-05	5.38347e-05	2.72592e-06	1.58164e-06	9.66081e-06	1.82974e-05	0.000189381	5.79573e-05	0.000146499	5.88682e-05	0.000117151	0.000234217	4.98353e-05	0.000142483	0.000104335	3.506e-05	1.30411e-05	9.04816e-05	0.000112836	6.41439e-05	0.000164518	1.10812e-05	5.37748e-05	7.39053e-05	4.23731e-05	0.000112716	0.00018013	3.6556e-05	4.71571e-05	0.000126328	0.000145844	3.08356e-05
s__Kocuria sp030536815	4.6417e-06	6.07663e-06	0	0	1.97587e-06	1.85862e-06	4.40377e-06	1.19873e-05	1.82789e-05	1.60621e-05	0	0	0	2.93533e-06	3.85454e-06	0	0	1.16571e-06	3.58898e-06	0	0	0	0	0	0	6.16139e-06	3.33935e-05	3.39408e-06	7.62699e-05	0.000287096	1.93003e-06	2.65282e-06	1.53562e-05	1.68743e-05	7.56416e-06	4.98973e-05	8.92353e-06	6.93542e-06	2.67761e-05	2.52141e-05	1.49707e-05	1.16373e-05	2.36977e-05	4.45591e-07	2.02765e-06	4.56239e-06	7.71155e-05	3.5608e-06	3.15612e-05
s__Rheinheimera SGBP165	4.6417e-06	1.64233e-06	4.46238e-06	0	0	0	0	0	2.95944e-06	0	0	0	0	1.2275e-06	6.14113e-06	0	2.16176e-06	0	0	0	0	2.20417e-06	0	3.71052e-06	1.82589e-06	1.83314e-06	0	4.37946e-06	7.49561e-06	4.72899e-06	7.39261e-06	2.41406e-06	2.95558e-06	1.70826e-06	6.36632e-06	2.68387e-05	3.40629e-06	6.79093e-06	2.11463e-06	4.48123e-06	8.98696e-06	3.34085e-06	1.41182e-06	5.3471e-06	4.49291e-06	1.78257e-06	4.70562e-06	2.50369e-06	3.77888e-06
s__Comamonas SGBP239	4.56918e-06	7.39049e-06	0	0	2.44631e-06	1.5413e-06	1.77516e-06	9.80781e-06	2.09772e-05	2.80551e-05	0	0	0	2.93533e-06	3.93294e-05	8.48821e-06	1.08088e-06	3.68364e-06	3.96677e-06	0	0	0	0	0	0	4.48101e-06	7.68286e-06	3.96889e-06	7.91671e-05	1.03439e-05	4.66717e-06	0	7.13194e-06	2.70822e-06	4.20354e-05	0.000407608	1.84707e-06	2.92588e-06	3.63332e-05	7.55847e-06	3.18834e-05	5.90217e-06	1.56869e-06	0	1.63379e-06	4.91142e-06	3.84004e-06	5.11865e-06	1.7534e-06
s__Pseudomonas_E SGBP125	4.56918e-06	5.41969e-06	3.35783e-06	1.88852e-06	1.92882e-06	2.26661e-06	0	8.22271e-06	2.58516e-05	1.74898e-05	0.00431985	0.000426305	2.55845e-06	1.3716e-05	1.39809e-05	5.83565e-06	5.62573e-05	0	3.30564e-06	0	2.09379e-05	0	0.000880616	9.54133e-06	2.61515e-05	3.36076e-06	0.000357455	5.47433e-07	0.000505709	6.75035e-06	0.00465271	5.30563e-07	9.23083e-06	5.46227e-05	1.05366e-05	9.0231e-05	5.75712e-07	1.481e-06	2.16955e-06	3.53883e-06	5.17089e-06	0	2.13342e-06	7.59733e-06	1.92553e-06	1.29143e-05	8.54566e-06	6.25736e-05	6.98336e-06
s__GGBP06 SGBP147	4.56918e-06	4.16057e-06	1.99261e-05	1.34714e-05	2.5404e-06	0	0.000586282	2.37765e-06	2.00198e-06	0	5.98513e-05	3.60446e-05	2.60414e-06	9.23293e-06	1.53528e-05	1.74312e-06	4.15367e-05	0.00038086	5.91238e-05	0	2.18417e-06	5.06489e-06	0	1.70587e-05	3.12168e-06	5.70311e-06	0.000172965	9.34742e-06	1.90169e-05	0.000360227	1.70779e-06	5.99536e-05	0.000320423	0.00065416	0.000142277	0.000104766	1.51124e-06	8.7957e-06	7.68681e-05	0.000543825	0.000402991	0.00040853	1.09495e-05	5.32482e-06	1.99555e-05	7.95301e-06	1.66192e-05	0.00133942	0.000350226
s__Enterobacter asburiae_B	4.42412e-06	6.35035e-06	5.03675e-06	6.60982e-06	0.000120951	1.60476e-05	6.48617e-06	5.54785e-06	1.75826e-05	1.09936e-05	0	3.78246e-05	0	0.000157547	7.14724e-05	0	0.00011236	0.00011713	0.00015376	0	0	2.81383e-05	7.39214e-05	0.000208608	0.000168159	0.000323498	8.37027e-05	0.000801072	0.00140143	0.000524082	0.000604404	0.000907077	0.000364179	0.000172785	0.000884097	0.000534147	0.000541625	0.000642267	0.000107942	0.000655395	0.00169508	0.000499067	0.000963667	0.00163503	0.000344058	0.00430844	0.00137392	0.000509547	0.000296173
s__Streptococcus SGBP105	4.42412e-06	0.000125255	1.41824e-05	1.32196e-05	4.35631e-05	2.44794e-06	0.000108046	0	2.52423e-06	0	0	1.49073e-05	0	3.11678e-05	3.1359e-06	0	5.10073e-05	9.32567e-07	0	0	1.70968e-05	0	0	4.81886e-06	0	6.61968e-06	0.000109481	1.45343e-05	2.08866e-06	0.000190283	0	0.00028982	0.000144481	0.000286113	8.0921e-05	1.4251e-05	2.42758e-05	3.01619e-06	5.96215e-05	0.000247045	0.000199474	0.000189816	1.1922e-06	1.67097e-06	1.26618e-05	3.57761e-06	1.50611e-05	0.000174182	0.000171924
s__Acinetobacter baumannii	4.42412e-06	0	0	0	1.92882e-06	0	0	0	0	0	0	0	0	0	2.52832e-05	0	2.52206e-06	0	9.91692e-06	0	0	0	0	1.59022e-06	0	0	2.18355e-05	1.19067e-06	0.00137097	9.60771e-07	0.000524325	6.36676e-07	5.35431e-07	2.52073e-06	6.24431e-05	0.00676733	7.1964e-07	8.48867e-07	5.83445e-05	1.12512e-05	3.05963e-05	1.89315e-06	0	4.45591e-07	8.57738e-06	4.47513e-06	2.34494e-06	2.70769e-06	2.50917e-06
s__Veillonella sp900757715	4.3516e-06	0.000413813	0.00073594	0.000198735	0.000219462	0.000479298	0.00140647	1.50585e-05	0.000160942	5.71096e-06	0.000441491	2.69222e-05	0	7.09815e-06	5.48782e-06	1.84164e-05	7.66911e-05	1.04448e-05	5.1568e-05	3.43264e-06	0.000216007	6.94078e-06	1.56626e-05	2.30823e-05	6.33172e-05	0.000128574	1.28385e-05	4.65318e-07	8.08515e-07	4.24236e-07	0	4.13839e-06	5.99683e-07	0	0	1.05654e-05	3.65097e-05	3.968e-05	1.31821e-06	1.01934e-06	1.96449e-06	0	0.0127758	0	1.07947e-06	4.28814e-06	3.98325e-05	8.22137e-05	2.56964e-06
s__Leclercia adecarboxylata	4.27907e-06	6.73356e-06	8.96895e-06	5.60261e-06	0.000102228	2.55674e-05	4.43791e-06	7.33109e-06	1.88882e-05	1.14933e-05	0	2.09148e-05	1.14217e-06	0.000111222	4.86718e-05	1.89469e-06	9.22867e-05	0.000116524	9.39747e-05	0	0	1.21464e-05	6.20647e-05	0.000198248	0.000220403	0.000260662	0.000120601	0.000668265	0.00126132	0.000519178	0.000736875	0.000984566	0.000251074	0.000168806	0.000890397	0.000657322	0.000446416	0.000983656	8.88556e-05	0.000605563	0.00092236	0.000509869	0.000738769	0.00143122	0.000279173	0.000937844	0.00131107	0.000481672	0.000374441
s__Streptococcus halichoeri	4.27907e-06	0.000327152	2.09865e-05	1.76262e-06	0.00421772	3.71725e-06	4.57446e-05	9.70875e-06	3.16835e-05	7.63841e-06	0.000108436	7.41658e-06	1.19699e-05	7.49842e-05	2.07753e-05	3.10729e-06	2.24926e-05	8.83141e-05	0.000105592	5.87588e-05	6.44707e-05	6.5656e-06	8.78274e-06	0.000101437	1.64919e-05	2.97376e-05	0.000142301	2.11309e-05	4.04258e-06	0.000114656	7.25224e-07	4.17288e-05	0.000166326	0.000249906	8.02777e-05	0.000100494	0.000429289	6.80899e-06	0.000267665	0.000153881	0.000103531	0.000138311	5.53225e-06	3.29738e-06	1.02112e-06	5.36018e-06	7.42827e-06	0.000108029	8.82745e-05
s__Yersinia enterocolitica	4.20654e-06	0	5.61111e-05	7.787e-05	7.5177e-05	1.08797e-05	2.01413e-06	0	1.17507e-05	2.10592e-05	0	0.000911127	0.000135689	0.00249252	0.00134243	4.19863e-05	0.0484407	0.000232629	3.9101e-05	0	0	3.33439e-05	0.000192635	0.000139699	0.000384733	5.642e-05	5.0781e-05	3.63906e-05	0.000109048	9.99451e-06	0.000149314	1.97635e-05	1.03445e-05	4.95813e-06	1.61043e-05	4.98784e-05	1.44168e-05	4.11249e-05	3.03463e-06	9.32789e-06	1.59417e-05	8.4078e-06	2.10309e-05	7.22526e-05	1.40476e-05	0.000206479	3.19007e-05	0.000587013	7.37637e-06
s__Pseudomonas_E lundensis	4.13402e-06	6.40509e-06	3.13692e-06	0	0	1.76796e-06	0	6.0432e-06	2.93333e-05	1.54196e-05	0	3.85662e-06	2.51277e-06	1.1261e-05	1.56142e-05	5.68407e-06	1.09118e-05	4.19655e-06	3.21119e-06	0	0	0	0	0	0	3.4626e-06	8.45788e-06	3.14774e-07	0.000305097	5.92683e-06	0.00128691	0	2.16314e-06	5.02063e-06	3.66008e-06	8.74337e-05	0	8.84989e-07	2.30687e-06	2.07714e-06	2.82254e-06	0	6.90223e-07	5.79269e-07	6.85607e-07	1.25902e-06	2.7856e-06	6.36122e-06	3.11379e-06
s__Pseudomonas_E SGBP257	4.13402e-06	4.65327e-06	2.82765e-06	0	2.35222e-06	2.22128e-06	8.53443e-07	6.34041e-06	2.58516e-05	1.44916e-05	0	1.46848e-05	1.91884e-06	9.55315e-06	1.50262e-05	5.22935e-06	2.38823e-05	1.44548e-06	3.11675e-06	0	0	0	0	1.10834e-06	1.88479e-06	3.30984e-06	2.24757e-05	7.80092e-06	0.000764249	1.13795e-05	0.00226111	6.60551e-06	8.28847e-06	1.27286e-05	1.25995e-05	9.42757e-05	5.01349e-06	8.16357e-06	3.44657e-06	6.26988e-06	9.43857e-06	7.57259e-06	8.79512e-06	1.63755e-05	2.90289e-06	6.50701e-06	1.46834e-05	1.48923e-05	6.07643e-06
s__Enterococcus_A avium	4.06149e-06	5.96714e-06	1.82472e-05	1.82557e-06	0.00241648	3.62658e-06	4.50618e-06	3.07113e-06	2.8724e-06	3.35519e-06	0	4.3387e-05	2.10159e-06	1.70783e-06	3.78921e-06	0	3.59264e-05	4.21054e-05	3.84399e-05	0	0	7.31596e-06	0	5.40194e-05	7.06796e-06	4.79163e-05	1.98811e-06	7.5272e-07	9.60112e-07	5.73967e-07	3.2869e-06	5.04035e-06	7.71021e-07	4.79147e-07	7.32016e-07	3.49659e-06	1.31934e-06	1.3329e-05	4.09194e-06	1.09627e-06	2.05481e-06	0	1.90857e-05	1.16745e-05	0.00019852	2.03188e-06	3.71414e-05	3.52371e-05	9.0693e-07
s__Acinetobacter faecalis	3.98896e-06	0.000170419	0	0	2.91675e-06	3.89858e-06	0	4.16089e-06	8.21681e-05	2.28438e-06	0.000460503	2.96663e-06	9.5942e-07	2.17214e-05	6.41553e-05	4.39568e-06	7.87499e-06	9.32567e-07	0.000128353	2.50381e-05	3.50221e-05	0	5.76733e-05	5.30074e-06	4.53528e-06	3.05523e-06	1.53657e-05	1.9735e-05	0.00216771	0.000161235	0.000214643	2.72975e-05	2.06034e-05	1.92492e-05	0.000639538	0.0423482	1.95742e-05	3.17873e-06	0.00064455	0.0003329	0.000587923	0.000327793	3.39151e-05	2.27252e-06	1.26764e-05	4.76557e-05	2.55268e-05	0.000959914	0.00310427
s__Citrobacter freundii	3.98896e-06	4.10583e-06	1.5287e-05	7.49113e-06	0.00125552	4.41536e-05	4.81342e-06	3.86368e-06	7.13748e-06	3.78351e-06	0	1.5649e-05	0	0.000246194	0.000160649	2.57678e-06	0.000118125	0.00111945	0.000447112	0	0	3.31094e-05	0.000130716	0.000311491	0.00019755	0.000371567	6.33162e-05	0.00064801	0.000766371	0.000311964	0.000440913	0.000738889	0.000169839	0.000116308	0.000732193	0.000463932	0.000636761	0.00663452	6.78741e-05	0.000367557	0.000615494	0.00036432	0.00460888	0.00311014	0.000251997	0.0030637	0.00117113	0.00318044	0.000226309
s__Kluyvera georgiana_A	3.91644e-06	5.03648e-06	8.88058e-06	1.3975e-05	0.000212735	1.19677e-05	6.24721e-06	0.00256093	1.53195e-05	1.11364e-05	0	2.30656e-05	1.23354e-06	5.6038e-05	5.42249e-05	0	0.000103868	0.000116664	0.000207122	0	0	0.000120666	0.000122666	0.000753717	0.000337436	0.000199303	5.5667e-05	0.000478497	0.000566028	0.000226979	0.000833037	0.000333379	0.000143003	5.63518e-05	0.000442027	0.000522504	0.000590033	0.000515894	3.30788e-05	0.000235909	0.000322515	0.000362593	0.000903523	0.00105322	0.000200518	0.000488861	0.000464598	0.000352519	0.000271414
s__Staphylococcus SGBP260	3.91644e-06	1.42335e-06	1.68333e-05	0	8.51975e-05	4.30657e-06	1.74444e-05	0	0	0	0	1.77998e-05	0	1.49435e-06	0	2.19784e-06	1.43088e-05	0	0	0	0	7.40975e-06	0	0	3.59288e-06	3.7172e-06	3.70664e-06	4.37946e-07	1.01064e-06	1.48483e-06	1.39196e-06	5.8362e-06	4.15923e-05	1.24995e-06	7.7638e-07	4.02581e-06	7.82008e-06	4.08178e-06	1.4006e-06	1.48092e-06	4.19994e-06	0	2.30074e-07	0	4.34704e-06	4.86156e-07	1.51084e-06	8.53108e-07	2.44871e-06
s__Pseudomonas_E weihenstephanensis	3.91644e-06	5.3102e-06	2.87183e-06	0	0	1.58663e-06	0	5.44879e-06	2.49812e-05	1.23499e-05	0	4.44995e-06	2.0559e-06	8.85935e-06	1.26743e-05	4.54726e-06	1.05515e-05	1.02582e-06	0	0	0	0	0	0	0	2.74971e-06	7.58177e-06	1.02644e-06	0.000332653	6.68796e-06	0.00168405	2.89157e-06	3.55526e-06	6.29141e-06	4.28118e-06	6.39782e-05	2.06297e-06	6.68257e-07	2.01851e-06	1.33091e-05	3.47737e-06	9.96687e-06	9.6213e-07	1.33677e-06	5.25146e-07	2.66762e-06	1.87281e-06	1.23515e-05	3.60051e-05
s__Enterococcus_B faecium	3.84391e-06	8.86859e-06	1.1664e-05	3.90294e-06	3.43424e-06	1.90396e-06	1.37916e-05	2.77393e-06	5.65776e-06	3.8549e-06	0	1.4314e-05	2.7412e-06	0	0	3.63781e-06	1.70882e-05	2.33142e-06	0	0	7.00441e-06	7.97252e-06	0	0	1.25456e-05	1.52762e-06	7.24143e-05	1.83116e-05	2.61083e-06	0.000153349	1.38027e-06	7.52073e-05	9.32079e-05	0.000203408	6.6325e-05	2.17923e-05	1.25937e-05	0.000101575	0.000144495	0.000142284	8.23278e-05	6.68727e-05	8.58805e-05	5.49414e-05	0.000280676	2.09421e-05	0.000391369	9.25066e-05	9.57718e-05
s__Streptococcus faecavium	3.77138e-06	0.000768885	5.05e-05	1.42898e-05	0.00187872	5.66654e-06	0.00241429	0	5.57072e-06	1.77754e-05	0.00128786	6.68234e-05	1.18785e-06	0.00136413	4.61238e-05	0	0.000153279	9.41893e-06	4.34456e-06	0	0.000141444	5.90904e-06	0	6.50545e-06	0	1.70584e-05	0.782983	0.0992043	0.0108186	0.516645	0.000491714	0.111194	0.453319	0.710686	0.327261	0.203684	0.384648	0.00161823	0.688234	0.456695	0.33888	0.573897	0.0126501	0.00885185	0.000108749	0.0193649	0.0302128	0.396278	0.474411
s__Providencia SGBP195	3.77138e-06	4.10583e-06	5.47857e-06	7.42818e-06	1.18082e-05	2.71994e-06	8.53443e-07	1.04022e-05	1.75826e-05	8.2095e-06	4.29521e-05	0.000152856	1.73609e-06	1.06205e-05	1.72474e-05	8.63979e-06	0.011575	8.44906e-05	2.44617e-05	6.96625e-06	6.0253e-06	4.9242e-06	4.83051e-06	5.24773e-05	4.65308e-06	2.83628e-05	2.39247e-05	7.27538e-05	0.000196419	7.53394e-05	0.000147571	9.10447e-05	2.87419e-05	3.28111e-05	9.6493e-05	7.79457e-05	3.26237e-05	6.26536e-05	9.39225e-06	6.05447e-05	0.000143137	5.22286e-05	0.000289789	0.000431533	5.53737e-05	0.000148265	0.000290143	0.000101705	5.09695e-05
s__Pseudomonas_E SGBP174	3.69886e-06	3.9416e-06	2.82765e-06	0	0	1.22397e-06	0	4.25996e-06	1.95846e-05	1.37063e-05	0	6.37826e-06	1.55335e-06	1.10475e-05	1.07143e-05	4.85041e-06	1.58015e-05	6.34146e-06	6.89462e-06	0	0	0	0	2.02392e-06	1.35469e-06	2.69879e-06	1.00079e-05	9.30636e-07	0.000330767	3.58105e-06	0.00174707	1.27335e-06	7.26045e-06	6.10391e-06	3.34953e-06	5.87806e-05	7.1964e-07	8.30806e-07	1.92239e-06	1.76941e-06	4.17736e-06	0	9.72588e-07	1.49273e-06	1.05029e-06	1.8823e-06	1.9515e-06	9.53256e-06	2.5394e-06
s__Lactococcus garvieae	3.62633e-06	1.18795e-05	8.12949e-06	5.72851e-06	4.89262e-06	2.22128e-06	0.000826167	4.0321e-05	0	0	0	9.49323e-06	2.33002e-06	0.000138921	3.91987e-06	2.95572e-06	2.12573e-05	0.000418629	1.74727e-05	0.000223526	5.31733e-05	1.36002e-06	0	1.15653e-06	3.65178e-06	2.40345e-05	5.21289e-05	0.000464907	7.41139e-07	1.28519e-06	7.0183e-07	2.61568e-05	4.75463e-06	1.33328e-06	2.37351e-06	1.22475e-05	4.57931e-05	0.000261054	8.78807e-07	3.32534e-05	1.72739e-05	0	0.0023051	0.0038303	3.3551e-06	2.55543e-06	0.000939881	0.000157714	1.40876e-05
s__Citrobacter portucalensis	3.62633e-06	3.06569e-06	1.45801e-05	1.29049e-05	0.00101418	4.26577e-05	1.08217e-05	0	8.53016e-06	4.42599e-06	0	1.97281e-05	1.69041e-06	0.000248542	0.000144709	0	8.22499e-05	0.000485681	0.000596243	0	0	6.68285e-05	0.000118421	0.000609248	0.00021628	0.000506303	0.000151399	0.00135094	0.00198103	0.000894677	0.00135452	0.00148441	0.000518276	0.00027653	0.00178574	0.00106302	0.00110066	0.00510423	0.000188916	0.00104515	0.00177621	0.00106211	0.0110094	0.00703108	0.000606587	0.00726757	0.00275811	0.00242361	0.000514653
s__Bacteroides fragilis	3.62633e-06	1.53284e-06	1.7231e-06	0	0	5.7028e-05	0	3.07113e-06	3.65578e-06	5.41827e-05	0	7.04575e-06	3.01532e-05	0	1.30662e-06	0	6.125e-06	0	0	0	2.48544e-06	0	3.22034e-06	0	2.33243e-05	2.24051e-06	5.03766e-05	2.96982e-06	2.29079e-06	0.000101043	4.91281e-07	1.49884e-05	6.0568e-05	0.00013012	3.82423e-05	1.82957e-05	1.84707e-06	3.48577e-06	2.19427e-05	0.000114396	7.85569e-05	7.68395e-05	3.26287e-06	7.35226e-07	1.47333e-06	1.90723e-06	4.83153e-06	6.76923e-05	7.66356e-05
s__GGBP04 SGBP077	3.62633e-06	2.24452e-06	3.84383e-06	1.69967e-06	1.97587e-06	0	1.2631e-06	1.12938e-05	1.30564e-05	6.85315e-06	0	1.55748e-06	9.5942e-07	2.18815e-05	3.00524e-06	4.47147e-06	1.54412e-06	1.58536e-06	1.18059e-05	9.89409e-06	0	0	0	1.01196e-06	8.95275e-06	8.95693e-05	4.77146e-05	0.000448525	4.3963e-06	1.93402e-06	2.92429e-07	2.41406e-06	0.0703904	4.58314e-07	1.22446e-05	1.41943e-05	7.12923e-05	9.66263e-05	2.48126e-05	8.19316e-06	9.43857e-06	3.61925e-06	0.000159452	0	7.61461e-06	1.70778e-06	6.05908e-06	1.5393e-06	4.23234e-06
s__Klebsiella electrica	3.62633e-06	5.14597e-06	5.6553e-06	2.32917e-05	0.000439395	0.000217867	5.701e-06	5.25065e-06	1.25341e-05	1.0708e-05	0	0.0114472	4.38592e-06	0.00120364	0.000103354	4.31989e-06	0.00392077	8.46771e-05	0.00100699	0	0	8.86356e-05	0.000619622	0.0019658	0.00132283	0.00207517	0.000725019	0.000731548	0.00194145	0.000488733	0.00133665	0.00165666	0.000340513	0.000188284	0.00240722	0.00529662	0.00166141	0.00148429	6.55672e-05	0.00124648	0.000845316	0.000248503	0.0144805	0.00706196	0.000561468	0.00318675	0.00173696	0.00089287	0.000447086
s__Klebsiella pneumoniae	3.5538e-06	5.41969e-06	4.04707e-05	5.91736e-06	0.000358902	8.11901e-05	1.08558e-05	9.80781e-06	5.57942e-05	1.67046e-05	0	4.39803e-05	2.64983e-06	2.49236e-05	0.000303464	0	0.000164037	5.91714e-05	0.000486213	0	0.000342915	0.0246773	0.000221764	0.00069006	0.00145423	0.00332359	7.57166e-05	0.000672932	0.000501347	0.000900579	0.00554731	0.00118395	0.0245351	0.000141348	0.00219367	0.00047599	0.000702944	0.00212395	8.85947e-05	0.00182205	0.00222052	0.00126646	0.0257986	0.00530441	0.000290406	0.476678	0.00406811	0.00116746	0.000455158
s__Comamonas SGBP110	3.5538e-06	5.14597e-06	0	0	0	1.67729e-06	0	7.13296e-06	1.17507e-05	1.84892e-05	0	0	0	2.40163e-06	0.000396691	5.75986e-06	2.2647e-06	0	0	0	0	0	0	0	4.65308e-06	3.36076e-06	1.00753e-05	1.39595e-06	0.000373719	8.07297e-06	6.1995e-06	0	2.07747e-06	2.04158e-06	2.3602e-05	0.00143292	2.11094e-06	2.99812e-06	2.87123e-05	6.61607e-06	2.20384e-05	1.94883e-06	1.22358e-06	2.38391e-06	1.54626e-06	6.9807e-06	3.17905e-06	6.32413e-06	3.47657e-06
s__Buttiauxella SGBP036	3.48128e-06	2.90145e-06	4.02056e-06	4.53245e-06	5.65944e-05	3.39992e-06	2.49205e-06	0	1.25341e-05	4.9257e-06	0	1.2534e-05	0	0.000120455	2.48259e-05	0	0.00047986	0.000115452	0.000114753	0	0	1.06457e-05	5.81125e-05	8.60648e-05	5.88408e-05	6.76225e-05	2.71933e-05	0.000210556	0.000309847	0.000115866	0.000161374	0.000192886	5.87475e-05	3.23945e-05	0.000182494	0.00012068	0.000103388	0.00019235	2.06657e-05	0.000147861	0.000198526	9.64949e-05	0.000229949	0.000310243	7.98075e-05	0.000153575	0.000299145	0.000183826	8.61281e-05
s__Buttiauxella noackiae	3.48128e-06	1.80656e-06	4.50656e-06	1.87593e-05	0.000148519	5.18148e-05	4.60859e-06	2.08045e-06	6.70227e-06	4.49738e-06	0	3.57479e-05	1.91884e-06	0.000219616	4.21386e-05	0	0.000431735	0.000149957	0.000185588	0	0	1.92747e-05	0.000115932	0.000455478	0.000117623	0.000246354	5.45213e-05	0.000526165	0.000518107	0.000211869	0.000292137	0.000392458	0.000137049	6.81013e-05	0.000395998	0.000215296	0.000354566	0.000416757	4.48329e-05	0.00031359	0.000487983	0.000292603	0.000606351	0.00120504	0.000168105	0.000333914	0.000873955	0.0004678	0.000139274
s__Escherichia ruysiae	3.40875e-06	9.08757e-06	7.42258e-06	5.70333e-05	0.00680201	0.00333623	0.00221984	0	4.70029e-06	1.88462e-05	8.59042e-05	1.55748e-05	5.11234e-05	0.017025	0.00316288	7.22256e-05	9.24926e-05	0.0377399	0.0249949	4.44224e-06	6.0253e-06	0.00160637	0.0169855	0.0367592	0.00507574	0.0447305	0.00397574	0.0537501	0.0502481	0.0211909	0.0347591	0.0447622	0.017701	0.00745661	0.0371463	0.0179967	0.0232192	0.0409545	0.00405593	0.0208526	0.0344712	0.0184314	0.0318407	0.0554804	0.0161648	0.0113245	0.0588585	0.0121467	0.013425
s__Chryseobacterium piscium	3.33622e-06	1.4781e-06	5.74366e-06	0	0	2.08529e-06	8.19306e-07	1.28789e-05	2.43719e-05	3.05536e-05	0.000120407	0	0	4.39765e-05	2.22126e-06	3.63781e-06	2.47059e-06	0	6.89462e-06	4.24032e-06	0	1.0036e-05	3.22034e-06	0	2.06149e-06	1.22209e-06	2.0218e-06	7.80092e-07	6.81511e-05	4.90367e-06	8.44535e-06	6.36676e-07	1.67055e-06	4.47898e-06	9.80457e-06	0.00627726	1.03148e-06	3.23292e-06	7.81726e-05	9.9241e-06	3.56995e-05	1.72611e-06	8.88924e-07	9.35742e-07	2.71471e-05	5.11087e-06	1.621e-06	9.95911e-06	1.31505e-05
s__Paeniglutamicibacter SGBP117	3.33622e-06	3.83211e-06	0	0	0	2.8106e-06	1.74102e-06	7.6283e-06	7.05044e-06	8.85199e-06	0	0	1.91884e-06	2.08141e-06	9.86501e-06	0	0	0	5.10013e-06	0	2.86202e-06	0	1.52234e-05	0	0	4.63377e-06	3.43707e-06	1.02644e-06	9.07895e-06	1.65951e-05	8.16462e-06	9.01958e-07	1.67055e-06	1.16662e-06	5.12411e-06	5.18063e-05	1.84707e-06	2.90782e-06	1.37588e-05	4.59663e-06	7.97085e-06	1.78179e-06	2.06021e-06	0	2.90289e-06	1.27148e-06	2.75413e-06	2.68915e-06	5.1695e-06
s__Klebsiella quasipneumoniae	3.2637e-06	4.87225e-06	5.47857e-06	4.2177e-06	5.30191e-05	1.42343e-05	4.50618e-06	5.34972e-06	1.04451e-05	1.1065e-05	0	4.53895e-05	0	2.23618e-05	0.000163132	2.72835e-06	0.000124765	0.000436068	4.86402e-05	0	5.94999e-06	0.000570457	1.8151e-05	7.34875e-05	0.000974613	0.000434556	2.48008e-05	0.000246126	0.000255626	0.000162495	0.000466331	0.000300458	0.000582678	5.01229e-05	0.000321798	0.000204012	0.00014448	0.000286267	3.76788e-05	0.000229581	0.000303457	0.000174448	0.00175817	0.000469141	8.04786e-05	0.00840088	0.000454573	0.000198848	8.02633e-05
s__Pantoea stewartii	3.2637e-06	1.52189e-05	2.07655e-06	2.32917e-06	2.3287e-05	9.65578e-06	4.0658e-05	2.57579e-06	9.40059e-06	6.63899e-06	0	1.11249e-05	0	2.2522e-05	0.000267466	0	5.06985e-05	0.000122726	0.0424133	0	0	2.07754e-05	3.05932e-05	6.67893e-05	4.29379e-05	6.27851e-05	1.10862e-05	9.76483e-05	0.000241881	3.93417e-05	0.000111334	7.72235e-05	2.10103e-05	1.31453e-05	7.77711e-05	0.000190782	4.82159e-05	0.000112683	1.0532e-05	4.61394e-05	5.20702e-05	2.57245e-05	0.000117976	0.000126659	3.42949e-05	4.08122e-05	0.000101855	5.5656e-05	2.49103e-05
s__Paeniglutamicibacter SGBP022	3.2637e-06	0	0	0	0	0	2.01413e-06	7.43016e-06	1.29693e-05	8.63782e-06	0	0	0	1.9213e-06	8.03574e-06	0	0	1.95839e-06	4.25011e-06	0	0	0	0	0	0	3.41168e-06	2.99901e-06	6.15862e-07	7.83249e-06	2.68766e-05	9.35773e-07	1.77739e-06	2.18456e-06	2.60406e-06	5.65648e-06	1.20585e-05	1.70315e-06	2.43823e-06	1.76723e-05	8.17392e-06	9.61921e-06	4.39878e-06	1.55823e-06	0	1.0357e-06	5.73415e-07	3.25774e-06	2.04004e-06	6.80198e-06
s__Escherichia marmotae	3.19117e-06	6.84305e-06	7.77603e-05	3.59448e-05	0.00405076	0.00189208	0.000524663	4.25996e-06	1.16637e-05	1.18502e-05	6.40761e-05	1.43882e-05	3.62752e-05	0.0162549	0.00181549	7.65455e-05	0.000118743	0.0199479	0.0153323	0	7.07973e-06	0.0505343	0.00853214	0.0179067	0.00326487	0.0153366	0.00169562	0.0273026	0.0173032	0.00817793	0.0151688	0.0213618	0.00828886	0.0037968	0.0147518	0.00832427	0.0096573	0.0845738	0.00144848	0.00774871	0.0124728	0.00628263	0.0125907	0.0221245	0.00809839	0.0049454	0.0222862	0.00494654	0.00515351
s__Klebsiella planticola	3.19117e-06	5.09123e-06	4.77166e-06	9.3167e-06	0.000127255	3.85324e-06	2.86757e-06	5.74599e-06	2.41108e-05	1.29924e-05	0	0.00046858	1.32491e-06	7.43438e-05	0.000100349	0	0.000580279	0.00012184	0.000272857	0	0	2.70128e-05	0.00107955	0.000127121	0.00160172	0.000247168	5.70149e-05	0.000255514	0.000633152	0.000119897	0.00233328	0.000446708	0.000118566	0.000114954	0.000815244	0.00406435	0.000520947	0.0015598	3.02639e-05	0.000306666	0.000253893	8.31315e-05	0.00124121	0.00106479	7.47457e-05	0.00256018	0.000718544	0.000254597	0.000104539
s__Pseudomonas_E SGBP256	3.19117e-06	3.77736e-06	2.03237e-06	0	0	1.22397e-06	0	5.25065e-06	2.07161e-05	1.04225e-05	0	2.21014e-05	1.64472e-06	6.93804e-06	3.12283e-05	4.62304e-06	1.69338e-05	1.07245e-06	1.98338e-06	0	0	0	0	0	0	2.13866e-06	9.90684e-06	7.80092e-07	0.0027106	6.43841e-06	0.00397268	3.50172e-06	6.8321e-06	9.20795e-06	5.05756e-06	5.42445e-05	2.73463e-06	7.2244e-07	3.44657e-06	2.75028e-05	7.31602e-06	2.18826e-05	5.75186e-07	6.01548e-07	4.66796e-07	1.85736e-06	2.39216e-06	1.24443e-05	4.80975e-05
s__Corynebacterium SGBP240	3.19117e-06	3.99634e-06	0	0	2.72858e-06	1.81329e-06	2.86757e-06	9.31247e-06	1.51454e-05	9.42308e-06	0	0	0	1.44098e-06	2.9399e-06	0	0	1.30559e-06	5.47792e-06	0	0	0	0	0	0	4.22641e-06	2.42617e-06	0	1.71809e-06	2.85361e-05	3.50915e-07	0	1.92755e-06	1.79159e-06	5.10193e-07	7.409e-06	2.13493e-06	2.11314e-06	5.21792e-06	6.00062e-06	3.68059e-06	2.33859e-06	3.8276e-06	0	8.38774e-06	2.99173e-07	1.39437e-05	1.46512e-06	2.1464e-06
s__Pseudomonas_E fragi_D	3.19117e-06	3.06569e-06	2.78347e-06	0	0	0	0	3.76462e-06	1.55806e-05	9.70863e-06	0	2.28431e-05	1.69041e-06	5.65717e-06	1.40462e-05	2.12205e-06	7.71544e-05	0	0	0	0	0	0	0	0	1.37486e-06	1.39505e-05	7.80092e-07	0.00277813	5.1657e-06	0.033963	6.89732e-07	4.22562e-05	2.15199e-05	2.65744e-05	7.73031e-05	2.44677e-06	1.73386e-06	2.36179e-06	3.90425e-06	3.99671e-06	0	1.06671e-06	2.56215e-06	1.47333e-06	3.01666e-06	5.05186e-06	7.90052e-06	1.22133e-05
s__Ruminococcus_B gnavus	3.19117e-06	2.02554e-06	1.85564e-06	0	0.000291487	1.56396e-05	0	0	2.78536e-06	1.68473e-05	1.47868e-05	0	8.36066e-06	0	9.99568e-06	0	1.33823e-06	0	3.40009e-06	0	0	3.3766e-06	0	5.49831e-05	2.06149e-06	1.42578e-05	1.17939e-06	4.84478e-06	2.45923e-06	3.79317e-06	3.36878e-06	5.75661e-06	1.94897e-06	1.64577e-06	4.23682e-06	5.82136e-06	3.57421e-06	9.94438e-05	1.70269e-06	2.94261e-06	4.56122e-06	2.56132e-06	1.38568e-05	1.68211e-05	2.59655e-06	5.84509e-05	1.82244e-05	1.76556e-05	3.05333e-06
s__Enterococcus SGBP106	3.11864e-06	9.36129e-06	2.8895e-05	3.96589e-06	6.02169e-06	9.06646e-07	1.42696e-05	2.57579e-06	1.75826e-05	0	2.39405e-05	6.60076e-06	1.87315e-06	3.94935e-06	1.50262e-06	0	1.43088e-05	3.07747e-06	0	0	3.01265e-06	2.85604e-05	0	1.30109e-06	5.65437e-06	0	1.71853e-06	3.83203e-07	1.16224e-06	4.74147e-07	5.02978e-07	1.08765e-06	1.09228e-06	8.74964e-07	4.8801e-07	1.90895e-06	0	2.29375e-05	4.25672e-07	1.36553e-06	5.87088e-07	0	1.23404e-06	2.11656e-06	1.25889e-05	3.30337e-06	1.7469e-06	3.59789e-06	6.95313e-07
s__Lampropedia SGBP210	3.11864e-06	5.36495e-06	0	1.57377e-06	0	0	1.36551e-06	7.43016e-06	1.41879e-05	1.29924e-05	0	2.74414e-06	0	2.40163e-06	0.00132975	0	1.37941e-05	0	2.15339e-05	0	0	0	0	3.56595e-06	1.40181e-05	4.32825e-06	7.04262e-06	1.69704e-06	0.000283839	7.57387e-06	1.10889e-05	0	6.48943e-06	7.87467e-06	1.55276e-06	4.66653e-05	1.46327e-06	2.79945e-06	9.87285e-06	2.48103e-06	6.95473e-06	2.72836e-06	8.05261e-07	4.21084e-06	1.29828e-06	2.64269e-06	6.05908e-06	9.40274e-06	1.17901e-06
s__Citrobacter sp001037495	3.04612e-06	1.4781e-06	4.57726e-05	1.06387e-05	0.0394206	3.53139e-05	7.7834e-06	0	7.31157e-06	3.21241e-06	0	1.03091e-05	0	0.000275654	0.00021298	0	0.00017186	0.000181478	0.000400172	0	0	3.23121e-05	0.000257188	0.00073502	0.000161503	0.00026163	5.03766e-05	0.000498766	0.000471853	0.000155221	0.000276065	0.000363754	0.000114904	5.68518e-05	0.000328675	0.000234102	0.000258087	0.00641263	3.32711e-05	0.000176249	0.000302644	0.000149392	0.00102989	0.00073839	0.000214624	0.000158923	0.000656175	0.00619117	0.00012437
s__JGM124 SGBP173	3.04612e-06	2.13503e-06	3.00438e-06	1.29678e-05	4.67622e-05	3.30926e-06	8.19306e-07	0	8.44312e-06	5.85373e-06	0	8.8554e-05	0	0.000159362	0.000138176	0	0.00159101	5.5954e-05	3.9951e-05	0	0	1.5523e-05	1.15639e-05	5.37302e-05	4.57651e-05	0.000117932	0.000131047	8.02947e-05	0.00580428	5.27176e-05	0.000722896	7.64276e-05	2.7307e-05	3.00404e-05	8.40265e-05	0.000359771	5.27256e-05	9.9209e-05	1.39373e-05	6.76416e-05	0.000120918	6.80976e-05	0.000145574	0.000300039	5.83349e-05	0.000195921	0.00024049	0.000616946	3.29216e-05
s__Cedecea davisae	3.04612e-06	3.60765e-05	1.35639e-05	0.000648707	2.57803e-05	7.34383e-06	0.0021063	3.36834e-06	2.56775e-05	9.20892e-06	0	1.2089e-05	2.19296e-06	3.6825e-05	3.61935e-05	3.25887e-06	9.01249e-05	0.00288	8.27355e-05	0	1.25778e-05	3.98626e-06	2.62018e-05	5.51759e-05	0.000111556	0.000154391	4.50525e-05	7.84882e-05	0.000243969	3.1955e-05	8.54244e-05	7.00343e-05	2.6279e-05	1.22078e-05	5.47459e-05	7.89096e-05	4.16192e-05	7.8186e-05	9.03523e-06	3.49652e-05	5.26121e-05	2.59473e-05	0.000552147	0.000283485	2.65199e-05	3.70226e-05	8.13648e-05	0.0239678	2.12826e-05
s__Kluyvera cryocrescens	3.04612e-06	4.27006e-06	4.28565e-06	1.4101e-05	0.000119069	8.52247e-06	4.23308e-06	3.36834e-06	1.0271e-05	1.00656e-05	0	2.09889e-05	1.18785e-06	5.29426e-05	4.86718e-05	0	0.000132228	0.000157044	0.000223934	0	0	1.23809e-05	7.18721e-05	0.00013753	0.000227942	0.000114469	5.5229e-05	0.000414078	0.000735631	0.000203184	0.00497249	0.000369617	0.000101646	6.64348e-05	0.000380271	0.000549816	0.00029594	0.00317568	3.89009e-05	0.000273413	0.000505821	0.000176564	0.00306254	0.00215753	0.00014548	0.00214462	0.000545333	0.00034052	0.000137521
s__Specibacter sp027568515	3.04612e-06	3.66787e-06	1.28128e-06	0	9.40889e-07	1.94929e-06	3.78929e-06	1.05013e-05	1.93234e-05	1.08508e-05	0	0	0	2.82859e-06	2.35846e-05	0	1.33823e-06	2.4713e-06	6.61128e-06	0	0	0	0	0	0	5.65218e-06	8.08722e-06	4.10575e-07	2.9814e-06	4.33096e-05	1.20481e-06	8.22373e-07	3.91936e-06	4.02067e-06	2.01859e-06	5.16362e-05	1.75112e-06	3.43159e-06	9.62568e-06	9.9818e-06	7.92569e-06	4.78855e-06	1.27587e-06	0	0	2.99173e-07	5.05186e-06	1.85458e-06	9.16e-06
s__Escherichia albertii	2.97359e-06	5.25546e-06	8.57131e-06	3.3238e-05	0.00459036	0.00281455	0.000389751	3.26927e-06	5.91889e-06	1.69187e-05	0.000108436	1.2089e-05	3.93362e-05	0.0122273	0.00364078	4.96409e-05	6.07867e-05	0.0165866	0.0146847	0	5.72404e-06	0.00153687	0.0120717	0.0247728	0.00376946	0.0190005	0.00199576	0.0240612	0.0224913	0.00902571	0.013516	0.0182623	0.00603814	0.00287284	0.0153395	0.0090493	0.00975723	0.0416894	0.00177842	0.00957899	0.0154104	0.00762805	0.0153893	0.0254857	0.00860908	0.00472861	0.0273985	0.0053738	0.00641076
s__Proteus mirabilis	2.97359e-06	0	1.7231e-06	0.00690323	0.000115118	0	0	0	0	0	4.92893e-05	7.04575e-06	1.27923e-06	2.71651e-05	3.72388e-06	4.54726e-06	0.000102529	1.31492e-05	0.000206178	0	0	2.72004e-06	1.90293e-05	6.91988e-05	6.12557e-06	9.62399e-06	4.21209e-06	2.32385e-05	7.10483e-05	1.0581e-05	2.42482e-05	2.10634e-05	8.2028e-06	4.58314e-06	2.62416e-05	2.04881e-05	1.0051e-05	2.27207e-05	2.37552e-06	1.43284e-05	2.33706e-05	5.40104e-06	3.45844e-05	5.65678e-05	1.68338e-05	2.66638e-05	2.31032e-05	1.79524e-05	1.14273e-05
s__Algoriella xinjiangensis	2.90106e-06	2.90145e-06	5.34602e-06	0	0	1.76796e-06	0	4.7553e-06	1.91493e-06	0	0	0	1.78178e-06	1.12076e-06	7.18643e-06	0	0	0	0	0	2.3348e-06	4.31454e-06	4.53775e-06	0	1.29579e-06	0	3.57185e-06	3.96889e-07	0.000233728	7.48653e-07	8.22311e-06	5.30563e-07	2.14172e-06	1.79159e-06	7.8969e-06	0.000583572	1.36732e-06	1.66161e-06	1.58872e-05	1.94251e-06	1.01837e-05	0	2.40532e-07	0	2.23625e-05	1.78257e-06	5.03612e-07	1.83604e-06	1.2697e-06
s__Aeromonas caviae	2.90106e-06	5.8029e-06	0	0	1.41133e-06	1.35997e-06	7.16893e-07	9.01526e-06	1.6451e-05	1.78467e-05	0	0	0	2.56174e-06	7.38243e-06	2.04627e-06	2.21323e-06	1.72525e-06	0	0	0	0	0	2.07211e-06	1.82589e-06	6.82336e-06	1.48266e-06	4.68055e-06	0.000153365	1.25275e-05	0.000197717	1.00807e-06	1.65769e-05	1.97908e-06	6.12897e-05	0.00140688	0.000192384	0.00166918	7.01672e-06	0.000474991	5.4125e-05	3.34085e-06	2.79854e-05	0.00025822	1.34204e-05	2.87954e-06	0.00126968	2.28114e-06	4.26257e-06
s__Fluviibacter SGBP044	2.90106e-06	5.41969e-06	0	0	0	0	9.55857e-07	7.52923e-06	1.12285e-05	1.12078e-05	0	0	0	1.49435e-06	5.09584e-06	1.89469e-06	0	0	0	0	0	0	0	0	0	2.85155e-06	1.0446e-06	2.87402e-07	4.34577e-06	6.15143e-06	6.43344e-07	0	1.82047e-06	1.04162e-06	5.98922e-07	1.62166e-05	5.997e-07	9.0305e-07	2.76e-06	1.96174e-06	2.95802e-06	0	3.34654e-07	0	7.29369e-07	2.49311e-07	9.6001e-07	3.00442e-06	6.65082e-07
s__Enterobacter hormaechei_C	2.82854e-06	6.07663e-06	7.55512e-06	1.1457e-05	0.000103168	1.18771e-05	2.07216e-05	6.14227e-06	1.26212e-05	7.28147e-06	0	1.53523e-05	0	0.000120028	7.43469e-05	0	8.58014e-05	0.000102303	9.55803e-05	0	0	8.95736e-06	5.54776e-05	0.000146059	0.000182471	0.00052825	4.61982e-05	0.000413941	0.000890546	0.000199716	0.000546831	0.000389937	0.00014371	6.01017e-05	0.000396664	0.0008375	0.000428042	0.00066618	3.91618e-05	0.000231832	0.000369007	0.000279685	0.000468055	0.000622202	0.000278356	0.00109764	0.000599361	0.000408008	0.000131747
s__Ga0074130 SGBP271	2.82854e-06	8.97808e-06	0	0	0	2.03995e-06	1.29723e-06	1.30771e-05	1.88882e-05	1.97742e-05	0	0	1.18785e-06	4.26956e-06	1.1041e-05	2.04627e-06	0	1.25897e-06	4.439e-06	2.12016e-06	0	0	0	4.1924e-06	0	5.60126e-06	1.58375e-06	5.06375e-07	6.16493e-06	1.17913e-05	1.27499e-06	5.8362e-07	1.84188e-06	1.81243e-06	1.84113e-06	6.34112e-05	6.47676e-07	1.19203e-06	6.67344e-06	3.92348e-06	1.04095e-05	1.55906e-06	4.28775e-07	0	0	9.78544e-06	1.79412e-06	5.74921e-07	1.23947e-06
s__Acinetobacter sp002367455	2.82854e-06	4.65327e-06	2.96019e-06	0	1.31724e-06	5.80253e-06	0	6.83575e-06	4.26508e-06	1.03511e-05	0.000278132	3.18913e-06	8.73072e-05	0	5.2461e-05	0	5.66176e-06	5.73529e-06	3.30564e-05	0	2.63607e-06	1.82899e-06	0	0	3.59288e-06	1.68038e-06	1.54668e-05	9.11476e-06	0.0021269	1.42743e-05	0.00524048	7.69317e-07	1.27433e-05	4.3519e-05	0.000133116	0.00890174	8.49175e-06	2.74527e-06	0.000101749	2.63681e-05	7.74279e-05	1.56463e-05	1.49548e-06	1.91604e-06	1.09114e-05	6.5444e-06	8.34107e-06	2.60198e-05	9.99135e-05
s__Eubacterium callanderi	2.82854e-06	2.73722e-06	2.12074e-06	0	1.29843e-05	9.51978e-07	2.25309e-06	1.98138e-06	3.04649e-06	0	1.54909e-05	6.45243e-06	0	2.24152e-06	3.33189e-06	0	1.60588e-05	0	0	0	0	1.6414e-06	0	1.49385e-06	0	2.80063e-06	0	3.55831e-07	7.41139e-07	1.45987e-06	3.15823e-07	0	1.15653e-06	0	1.88771e-05	2.70277e-06	4.55772e-06	1.77178e-05	7.55225e-07	4.61586e-07	5.19347e-07	0	3.24196e-07	0	6.76854e-06	9.59846e-07	2.31347e-06	6.30558e-07	0
s__Citrobacter sp005281345	2.82854e-06	3.06569e-06	2.05446e-05	9.4426e-06	0.00221909	1.6365e-05	5.18894e-06	0	1.00099e-05	5.85373e-06	0	1.5204e-05	0	0.000124511	0.000167248	0	7.81838e-05	0.000141424	0.000191538	0	0	2.60279e-05	0.000197904	0.000365558	0.000205324	0.000221097	4.69396e-05	0.000370311	0.000406464	0.000176757	0.000290406	0.000342054	0.000122871	6.96013e-05	0.000406291	0.00024204	0.000522674	0.00144107	3.76102e-05	0.000225716	0.000390436	0.000140371	0.00304145	0.00232547	0.000241742	0.000400044	0.000646433	0.00273916	0.000150732
s__Cutibacterium acnes	2.68348e-06	5.63867e-06	0	0	1.36429e-06	1.08797e-06	1.12655e-06	3.26927e-06	1.00099e-05	3.8549e-06	0	0	0	1.65446e-06	1.63328e-06	0	0	0	0	0	0	0	3.07396e-06	0	0	2.34235e-06	2.76313e-06	6.43234e-07	1.93707e-06	1.65203e-05	0	2.44059e-06	2.37731e-06	1.62493e-06	3.43826e-06	3.28869e-06	1.63118e-06	3.55802e-06	2.1009e-06	4.59663e-06	3.38705e-06	1.78179e-06	4.49691e-07	0	3.93859e-07	6.85604e-07	4.07611e-06	1.27966e-06	1.39063e-06
s__Pedobacter SGBP276	2.68348e-06	2.51824e-06	1.98819e-06	0	0	2.71994e-06	0	8.61899e-06	4.96142e-06	8.70921e-06	2.74612e-05	0	4.1118e-06	1.54772e-06	3.46255e-06	1.89469e-06	0	0	0	4.24032e-06	3.16328e-06	1.31312e-06	3.95223e-06	0	0	1.01841e-06	7.07632e-07	0	2.74558e-06	7.1122e-07	2.33943e-07	0	5.56848e-07	7.49969e-07	9.31656e-07	0.000224708	0	1.46294e-06	5.52001e-06	1.28859e-06	2.55157e-06	0	0	5.1243e-07	7.14782e-07	2.49311e-07	0	0	7.25544e-07
s__Specibacter SGBP158	2.68348e-06	1.75182e-06	0	0	0	9.9731e-07	1.97999e-06	5.34972e-06	9.8358e-06	5.99651e-06	0	0	0	1.86793e-06	5.42249e-06	0	0	0	2.73896e-06	0	0	0	0	0	0	2.39327e-06	4.04361e-06	3.2846e-07	3.35197e-06	2.41815e-05	1.39196e-06	0	1.56346e-06	2.41657e-06	1.26439e-06	3.84814e-05	1.0075e-06	1.84222e-06	7.73075e-06	6.17372e-06	6.23216e-06	1.50338e-06	6.0656e-07	0	0	0	2.48658e-06	1.35385e-06	5.35089e-06
s__Acinetobacter soli	2.68348e-06	1.53284e-06	0	0	0	0	0	0	0	0	0	1.70581e-06	0	0	3.16856e-05	0	5.86764e-06	0	1.23725e-05	0	0	0	0	4.33697e-06	0	0	1.78593e-06	0	0.000103355	4.36714e-07	2.46576e-05	0	2.01322e-06	6.45807e-07	7.85253e-06	0.00022295	0	8.66928e-07	7.14031e-06	1.0001e-06	3.45479e-06	0	1.01442e-06	7.35226e-07	2.45068e-06	2.61776e-07	3.14757e-07	1.31675e-06	0
s__Escherichia whittamii	2.61096e-06	4.98174e-06	5.43439e-06	3.48747e-05	0.00493581	0.00238865	0.000645852	0	4.35212e-06	1.42774e-05	5.98513e-05	8.52907e-06	3.54072e-05	0.0136647	0.00157605	4.16832e-05	6.60367e-05	0.021049	0.0169585	0	3.84113e-06	0.00116661	0.0103322	0.0248163	0.00333001	0.0234801	0.00222702	0.0290201	0.0279507	0.0115085	0.0174745	0.0258651	0.00777037	0.00388419	0.0199961	0.0100002	0.0131219	0.0247952	0.0022446	0.011936	0.0182502	0.010226	0.0183949	0.0317881	0.00940572	0.00616554	0.0313014	0.00661671	0.00734695
s__Enterococcus_D casseliflavus_A	2.61096e-06	1.20985e-05	2.80114e-05	0.000369017	0.000133277	1.4053e-06	4.6359e-05	3.56648e-06	3.30761e-06	0	1.76033e-05	1.1644e-05	0	8.43239e-06	4.63852e-06	0	1.88897e-05	2.52259e-05	0	1.56488e-05	5.49809e-06	1.73519e-06	0	1.6866e-06	7.42136e-06	5.09206e-06	2.66204e-05	7.41772e-06	4.46368e-06	4.25484e-06	5.47427e-06	0.000142934	7.08911e-06	1.12495e-05	1.11355e-05	1.18884e-05	4.17391e-06	0.000103128	1.81254e-06	2.7349e-05	5.78056e-06	1.4477e-06	6.67216e-06	8.73359e-06	3.35364e-05	1.45847e-06	0.000329818	9.58819e-06	7.07406e-06
s__Enterobacter mori	2.61096e-06	6.89779e-06	6.89239e-06	4.9731e-06	0.000109896	1.17411e-05	4.94997e-06	5.94413e-06	1.78437e-05	1.37777e-05	0	1.80965e-05	0	3.10077e-05	6.93818e-05	0	0.000103353	0.000107758	5.14736e-05	0	0	1.17712e-05	2.69337e-05	0.000199115	0.000149723	0.000149808	4.68048e-05	0.00019891	0.00030262	0.000148483	0.000489515	0.000267855	4.98379e-05	3.38528e-05	0.000247599	0.000347354	0.00023976	0.000332449	2.01439e-05	0.000171018	0.000292054	0.000279685	0.000282396	0.000603153	0.000111973	0.00015729	0.000610755	0.00030022	7.98099e-05
s__Timonella SGBP191	2.53843e-06	2.24452e-06	0	0	2.86971e-06	0	2.01413e-06	5.54785e-06	7.74678e-06	4.21183e-06	0	0	0	1.9213e-06	3.39722e-06	0	0	0	0	0	0	0	0	2.74675e-06	0	3.7172e-06	1.51635e-06	0	9.3653e-06	1.68073e-05	9.53319e-06	0	1.28503e-06	8.54131e-07	1.95204e-06	8.34268e-05	1.48726e-06	2.79945e-06	8.30747e-06	5.96216e-06	4.80961e-06	2.95108e-06	6.79766e-07	0	1.34204e-06	6.10811e-07	2.91151e-06	2.54078e-06	2.5394e-06
s__Bifidobacterium breve	2.4659e-06	3.39415e-06	0	0	1.36429e-06	0	1.29723e-06	4.25996e-06	7.39861e-06	7.49563e-06	0	0	0	0	2.61325e-06	0	0	0	0	0	0	0	0	0	0	3.41168e-06	1.41526e-06	3.69517e-07	1.73494e-06	1.37378e-05	6.66738e-07	6.10148e-07	5.14014e-06	1.20828e-06	6.21104e-07	5.25434e-06	1.46327e-06	5.7741e-05	2.8012e-06	3.48113e-06	5.10315e-06	1.55906e-06	2.92822e-07	0	8.75243e-06	4.48759e-07	1.1347e-05	4.82192e-07	1.29993e-06
s__Lysinibacillus SGBP066	2.39338e-06	0	9.32682e-05	0	4.93966e-06	0	0	0	0	0	0	2.24723e-05	0	2.31624e-05	1.66595e-05	0	2.21838e-05	4.24318e-06	1.88894e-06	0	0	4.63813e-05	0	0	0.000192543	0	0	2.58525e-05	0.000478978	1.56094e-05	0.000370917	2.63159e-05	1.56988e-05	9.27045e-06	8.98383e-06	1.70105e-06	6.47676e-07	8.23581e-06	9.33732e-07	5.32747e-06	1.3774e-06	0	1.10854e-06	1.27216e-05	9.79542e-05	9.97243e-07	1.98455e-05	1.94731e-06	0
s__Klebsiella variicola	2.39338e-06	2.90145e-06	5.03675e-06	7.17638e-06	7.59767e-05	1.49143e-05	2.32137e-06	5.94413e-06	1.12285e-05	7.28147e-06	0	7.7355e-05	0	3.35695e-05	0.00231168	0	0.000136551	7.44189e-05	5.31736e-05	0	1.19e-05	0.00112816	1.82974e-05	0.000229426	0.00075262	0.000269523	1.95104e-05	0.000204562	0.000196166	8.74052e-05	0.00115408	0.000247853	0.000708889	3.92067e-05	0.000292207	0.00023826	0.000124762	0.000485624	1.31134e-05	0.000257277	0.000131169	4.61037e-05	0.001923	0.000700269	4.98742e-05	0.0156772	0.000246502	0.000129283	8.70048e-05
s__Bifidobacterium animalis_B	2.39338e-06	3.01094e-06	4.77166e-06	3.27343e-06	3.62242e-06	1.08797e-06	1.36551e-06	5.34972e-06	8.87833e-06	7.63841e-06	0	0	0	1.81457e-06	2.54792e-06	0	0	0	2.73896e-06	0	0	0	0	0	0	3.10616e-06	1.0783e-06	0	6.90607e-07	1.74187e-05	0	0	1.67055e-06	1.14579e-06	0	4.51722e-06	1.197e-05	6.84512e-06	2.60896e-06	3.17341e-06	2.37093e-06	0	0.000315631	0	1.18741e-05	5.48483e-07	3.75978e-05	0.000132139	9.37161e-07
s__Comamonas avium	2.24832e-06	4.37955e-06	0	0	0	0	0	4.25996e-06	1.06192e-05	1.13505e-05	0	0	0	1.49435e-06	4.93904e-05	3.10729e-06	0	0	0	0	0	1.07394e-05	0	0	1.35469e-06	2.34235e-06	3.36967e-06	3.96889e-07	0.000147975	4.7789e-06	3.07635e-06	0	7.28186e-07	1.35411e-06	1.13573e-05	0.000418854	1.46327e-06	5.05708e-07	1.74114e-05	3.3465e-06	1.21934e-05	2.28291e-06	5.5427e-07	9.13462e-07	8.31481e-07	1.49586e-06	1.58952e-06	2.93024e-06	1.66271e-06
s__Rothia SGBP016	2.24832e-06	3.78831e-05	3.23854e-05	1.18977e-05	1.59951e-06	2.22128e-06	5.39376e-06	4.25996e-06	1.17507e-05	5.85373e-06	0	3.2633e-06	0	2.02804e-06	3.33189e-06	0	4.06617e-06	0	0	0	5.04619e-06	0	0	0	0	3.81904e-06	3.36967e-06	5.95333e-06	2.72874e-06	2.46806e-05	7.13527e-07	1.11418e-06	1.77763e-06	2.14574e-06	1.46403e-06	2.33988e-05	3.28635e-06	3.48577e-06	1.15069e-05	1.49823e-05	1.00934e-05	3.39653e-06	4.44776e-05	0	8.8983e-07	7.47932e-07	6.59417e-06	2.68915e-06	1.24854e-05
s__Kosakonia cowanii	2.1758e-06	2.29926e-06	3.79965e-06	4.53245e-06	2.83678e-05	3.85324e-06	1.29723e-06	4.95344e-06	1.04451e-05	5.85373e-06	0	9.27073e-06	0	1.84659e-05	2.00567e-05	0	6.41838e-05	3.85617e-05	2.48395e-05	0	0	6.23732e-06	3.98151e-05	6.7994e-05	0.00011562	9.48141e-05	1.14232e-05	3.75128e-05	0.000113916	2.3358e-05	4.69524e-05	3.3903e-05	1.69839e-05	4.97896e-06	3.59797e-05	4.42839e-05	4.2027e-05	6.97877e-05	3.55642e-06	1.95789e-05	2.76383e-05	1.62031e-05	5.43499e-05	8.08971e-05	1.39309e-05	8.47656e-05	4.83939e-05	0.000107584	1.05809e-05
s__Enterococcus_D gallinarum	2.10327e-06	2.79196e-06	4.94838e-06	0.000130182	0.000241432	1.18317e-05	1.02413e-06	2.81355e-05	3.39466e-06	1.2921e-05	0	1.06057e-05	4.52298e-06	3.20217e-06	3.26656e-06	0	2.11029e-05	1.3802e-05	1.70004e-05	5.85569e-06	0	3.2359e-06	0	6.93915e-06	2.82718e-06	1.83314e-06	1.18949e-05	1.01275e-06	2.88033e-06	6.02665e-06	1.2282e-06	7.21566e-06	2.18456e-06	4.16649e-06	4.05936e-06	1.96565e-06	2.56671e-06	1.95601e-05	9.18628e-06	5.88522e-06	3.38705e-06	1.39202e-06	2.16688e-05	4.07716e-06	2.59801e-05	1.34628e-06	4.9889e-05	6.78777e-06	3.74864e-06
s__Sphingobacterium sp000938735	2.10327e-06	1.36861e-06	1.20617e-05	0	0	0	0	1.03032e-05	9.40059e-06	7.78118e-06	0	0	8.63478e-06	1.97467e-06	3.00524e-06	0	1.3897e-06	0	0	2.88746e-05	0	6.37801e-06	3.22034e-06	0	5.59547e-06	1.42578e-05	1.98811e-06	1.98444e-06	0.000129986	2.73258e-06	9.82562e-07	1.53863e-06	7.92438e-07	5.83309e-06	1.07584e-05	0.00867947	1.07946e-06	2.70915e-06	1.48299e-05	3.44266e-06	1.25998e-05	7.01578e-06	2.13342e-06	6.30512e-06	4.52209e-06	3.30337e-06	9.06501e-06	4.37867e-05	4.95789e-06
s__Enterococcus_I SGBP135	2.10327e-06	0	5.3902e-06	4.78425e-06	2.86971e-06	0	3.85756e-05	0	0	0	2.46446e-05	0	0	2.88196e-06	1.03223e-05	0	4.47794e-06	2.58787e-05	3.11675e-06	1.22162e-05	3.38923e-06	5.06489e-06	0	4.04784e-06	6.53787e-06	0	0.000125251	2.04466e-05	7.24463e-05	0.000184094	2.73129e-05	7.95049e-05	0.000124456	0.000241865	8.67993e-05	0.000216846	4.3946e-05	1.62549e-05	5.1218e-05	0.000258431	0.000144853	0.00015457	2.57997e-05	3.58255e-05	2.83141e-05	4.51252e-06	1.90428e-05	0.00060732	0.000352766
s__Chryseobacterium sp001297705	2.03075e-06	8.37042e-05	5.69948e-06	8.30949e-06	9.27716e-05	1.16957e-05	0.00016369	2.77393e-06	8.96537e-06	1.06367e-05	2.6757e-05	3.48579e-06	4.29455e-06	6.65518e-05	9.57102e-05	0	3.24264e-06	1.39885e-06	8.12243e-05	0	1.74734e-05	7.73803e-06	3.83513e-05	6.69821e-05	1.29579e-05	3.90561e-05	4.95342e-06	5.88354e-05	0.000107111	2.06254e-05	2.9781e-05	4.06411e-05	1.63842e-05	9.35378e-06	3.90408e-05	0.000211251	2.75142e-05	5.49415e-05	4.06997e-05	3.27534e-05	4.82315e-05	1.5702e-05	3.1311e-05	5.46072e-05	2.73513e-05	1.55321e-05	6.15665e-05	1.28708e-05	2.66637e-05
s__Paenibacillus SGBP201	2.03075e-06	1.64233e-06	0.00171762	0	1.6936e-06	4.4879e-06	7.85168e-07	0	1.07933e-05	3.92628e-06	0	2.08406e-05	1.96453e-06	0.000339217	7.64375e-05	3.41044e-06	5.91397e-05	2.65315e-05	6.32794e-05	2.12016e-06	1.88291e-06	6.28891e-05	0	1.39747e-06	0.000437036	2.64787e-06	1.71853e-06	0.000584686	0.0109909	0.00119031	0.0365068	0.000909438	0.000157867	0.000964064	0.000113729	8.65643e-06	3.14243e-06	8.10939e-06	1.24955e-06	0.00129329	1.70256e-05	3.56357e-06	0	0.000115765	0	2.75488e-06	2.01445e-06	0	2.74195e-05
s__Morganella morganii	2.03075e-06	2.35948e-05	6.10595e-05	1.62413e-05	0.000147955	7.66116e-06	2.83343e-06	0	4.17804e-06	7.56702e-06	0	7.34242e-06	7.26875e-05	1.25952e-05	8.1664e-06	0	0.000116684	4.85401e-05	7.1213e-05	0	9.41453e-06	4.40833e-06	1.15639e-05	4.16349e-05	1.97314e-05	3.47788e-05	1.95104e-05	0.000137159	0.000267871	8.58705e-05	8.45003e-05	0.000107227	4.31557e-05	2.50406e-05	0.00317739	0.000163546	4.50255e-05	8.71804e-05	1.39923e-05	0.000130052	0.000130537	8.1294e-05	0.0222763	0.00862772	4.73944e-05	0.000293302	0.0037102	0.000160737	4.83091e-05
s__Pantoea ananatis	1.88569e-06	2.35401e-06	1.89983e-06	6.23212e-06	3.52833e-05	1.94929e-06	2.04826e-06	3.56648e-06	1.27082e-05	5.13986e-06	0	7.56492e-06	0	1.50502e-05	1.70514e-05	0	0.000104331	1.39885e-05	4.11788e-05	0	0	3.2828e-06	4.52311e-05	0.000101389	3.36317e-05	4.04819e-05	8.69376e-06	5.9328e-05	0.000150047	2.32332e-05	6.52702e-05	4.49387e-05	1.66412e-05	8.16633e-06	3.48484e-05	0.00012223	2.61229e-05	8.55549e-05	6.37135e-06	2.24062e-05	3.98768e-05	1.99337e-05	2.60193e-05	5.33818e-05	2.97583e-05	2.8409e-05	8.09398e-05	8.1342e-05	1.78363e-05
s__Enterococcus_G SGBP269	1.81317e-06	1.36861e-06	1.45801e-06	1.17718e-05	4.37513e-06	0	1.25627e-05	2.37765e-06	3.39466e-06	0	0	0	0	3.04207e-06	2.74391e-06	1.23534e-05	1.23529e-05	7.83357e-06	3.68343e-06	2.72592e-06	0	1.26622e-06	0	1.59504e-05	2.17929e-06	4.43009e-06	0.000247031	1.94339e-06	1.30036e-05	7.93572e-06	0	1.0346e-05	1.85902e-05	2.52906e-05	5.05756e-06	2.86154e-05	7.22038e-06	3.97342e-06	3.77475e-05	1.57324e-05	5.98378e-06	3.22949e-06	4.55966e-06	1.18082e-06	6.88524e-06	3.56764e-05	1.11896e-05	0.000142117	1.01274e-05
s__Ligilactobacillus salivarius	1.81317e-06	0	3.22529e-06	4.09179e-06	1.29372e-05	1.45063e-06	7.85168e-06	0	0	0	1.83074e-05	4.06429e-05	0	2.12945e-05	0	1.51575e-06	2.88235e-05	5.40889e-06	4.53345e-06	0	0	5.15869e-06	0	0	4.88867e-06	0	8.76115e-07	3.96889e-07	8.42203e-07	4.24236e-07	1.91834e-06	1.00807e-06	1.56346e-06	5.20812e-07	9.31656e-07	2.17356e-06	1.55922e-06	8.56091e-06	4.5286e-05	4.61586e-07	0	0	6.37934e-07	5.3471e-07	0.000343329	3.11888e-05	2.06166e-06	1.26112e-06	0
s__Sphingobacterium sp002500745	1.81317e-06	0	0	0	2.82267e-06	0	8.87581e-07	0	0	2.213e-06	1.76033e-05	0	0	0	2.0906e-06	0	0	0	0	0	0	0	0	0	0	2.49511e-06	9.09812e-07	3.83203e-07	8.55678e-06	5.11579e-07	1.06444e-06	0	2.07747e-06	5.83309e-07	6.43286e-07	0.000271562	0	2.38405e-06	1.22484e-05	9.42405e-07	4.51606e-06	0	2.30074e-06	2.1834e-06	4.66796e-07	1.62052e-06	2.28199e-06	1.0942e-06	6.65082e-07
s__Enterococcus_I SGBP212	1.81317e-06	2.08029e-06	4.9042e-06	2.01442e-06	2.5404e-06	0	8.19306e-07	0	0	0	3.66149e-05	6.82326e-06	0	1.86793e-06	3.52789e-06	0	1.58529e-05	0	0	9.18737e-06	0	5.48697e-06	0	0	4.59418e-06	0	6.92131e-05	2.03919e-06	1.61703e-06	6.13895e-06	1.15802e-06	2.52018e-06	7.15336e-06	9.64543e-06	4.259e-06	3.7045e-06	4.07796e-06	6.64644e-06	1.06967e-05	5.65443e-06	5.6225e-06	8.51917e-06	4.07859e-07	2.89634e-06	5.10558e-06	3.06652e-06	3.43085e-06	7.19578e-06	7.4066e-06
s__Paraeggerthella hominis	1.74064e-06	4.16057e-06	0	0	6.06873e-06	9.51978e-07	7.85168e-07	5.05251e-06	7.65974e-06	7.28147e-06	0	0	9.13733e-07	1.33424e-06	3.07057e-06	0	0	0	2.55007e-06	0	0	0	0	0	0	3.4626e-06	0	0	8.42203e-07	9.2209e-06	4.25777e-06	0	8.35273e-07	9.16629e-07	0	3.6289e-06	6.71664e-07	7.40501e-07	1.37314e-06	2.05791e-06	1.30966e-06	1.28066e-06	0	1.15854e-06	0	0	1.93576e-06	9.08746e-07	7.86006e-07
s__Peribacillus simplex	1.74064e-06	0	3.58316e-05	0	7.57415e-06	1.4053e-06	0	0	5.91889e-06	0	0	0	1.91884e-06	2.455e-06	1.76394e-06	0	4.8897e-06	0	0	1.0197e-05	0	7.64424e-06	0	1.49385e-06	1.36647e-05	0	0	9.85379e-07	3.45303e-06	1.38501e-06	1.23639e-05	3.44866e-06	8.99524e-07	1.6666e-06	9.09474e-07	1.30413e-06	0	6.03237e-06	2.93851e-06	1.0001e-06	0	0	0	8.91183e-07	1.9693e-06	1.30888e-06	0	0	0
s__Lactobacillus paragasseri	1.66811e-06	0	1.01619e-06	0	0.00015233	1.13331e-06	1.58058e-05	0	0.00013509	0	0	0	0	4.80326e-06	3.33189e-06	0	2.36765e-06	1.07245e-06	0	0	0	1.54761e-06	0	0	2.17929e-06	0	0	0	5.55854e-07	1.6096e-06	0	1.24682e-06	7.06769e-07	1.39578e-06	8.65109e-07	1.17183e-06	0	4.24433e-06	0.00875509	2.46179e-06	1.1516e-06	2.33859e-06	0.000607156	0	1.3858e-06	1.87606e-05	0	3.70917e-06	9.0693e-07
s__Brochothrix thermosphacta	1.66811e-06	1.20438e-06	1.45801e-05	0	4.51626e-06	1.94929e-06	0	0	0	0	0	2.52164e-06	0	1.33424e-06	2.67858e-06	0	1.11176e-05	0	1.88894e-06	0	1.80759e-06	3.3766e-06	3.07396e-06	1.59022e-06	2.77418e-05	0	0.000113693	1.71483e-05	1.52607e-05	5.59119e-05	1.02467e-05	1.58904e-05	6.94133e-05	0.000100475	4.97327e-05	8.37481e-05	4.97511e-05	6.80899e-06	9.65314e-05	7.06035e-05	5.68798e-05	6.26966e-05	5.40675e-06	8.37712e-06	1.86718e-06	5.11087e-06	6.13777e-06	5.02963e-05	8.21981e-05
s__Advenella SGBP168	1.66811e-06	3.22992e-06	0	0	0	0	6.82755e-07	4.4581e-06	8.70425e-06	9.63724e-06	0	0	0	1.70783e-06	5.42249e-06	0	0	0	0	0	0	0	0	0	0	2.85155e-06	1.24678e-06	4.51632e-07	5.13744e-06	3.14434e-06	2.0821e-06	0	4.49762e-06	6.04142e-07	9.09474e-07	0.0023636	5.03748e-07	7.76623e-07	3.91344e-06	1.71172e-06	4.51606e-06	0	9.6213e-07	5.56989e-07	1.2691e-06	3.24104e-07	1.47936e-06	2.55932e-06	0
s__Cellvibrio polysaccharolyticus	1.66811e-06	2.62773e-06	0	0	0	0	0	2.08045e-06	5.22255e-06	4.85431e-06	0	0	0	1.06739e-06	2.41726e-06	0	1.85294e-06	0	0	0	0	0	0	0	0	1.22209e-06	7.07632e-07	1.8339e-06	7.42823e-06	2.1087e-06	7.11188e-06	0	1.15653e-06	6.66639e-07	1.5084e-06	0.00011758	0	1.49906e-06	1.15343e-06	9.42405e-07	1.98707e-06	0	7.94803e-07	1.8492e-06	0	5.98346e-07	7.08204e-07	2.26259e-06	6.65082e-07
s__Halopseudomonas SGBP243	1.52306e-06	2.79196e-06	0	0	0	0	0	3.96275e-06	7.13748e-06	6.21067e-06	0	0	0	2.455e-06	4.05054e-06	0	1.49265e-06	0	0	0	0	0	0	0	0	1.4767e-06	0	3.69517e-07	1.41322e-05	2.88231e-06	1.53467e-05	5.86272e-06	2.37731e-06	1.16662e-06	8.87292e-07	3.18096e-05	0	7.58562e-07	1.74388e-06	1.0001e-06	1.64836e-06	0	6.71399e-06	1.11398e-06	0	6.10811e-05	1.71543e-06	1.3353e-06	0
s__Streptococcus sp905221165	1.52306e-06	1.68065e-05	3.1811e-06	0	7.14605e-05	0	4.78611e-05	0	0	0	7.81587e-05	1.75773e-05	0	7.41837e-05	2.35192e-06	0	5.62058e-05	0	0	0	3.91645e-06	2.25106e-06	0	9.63771e-07	0	3.7172e-06	0.000182468	1.96392e-05	3.35197e-06	0.00012243	2.92429e-07	2.52283e-05	0.000100832	0.000146536	8.75313e-05	5.29592e-05	0.000140953	5.77952e-06	0.000156194	0.0001153	9.73211e-05	0.000161196	3.58707e-06	2.60671e-06	1.00653e-06	6.64413e-06	9.53715e-06	5.53964e-05	9.06326e-05
s__Campylobacter_D SGBP013	1.52306e-06	0	1.58613e-05	3.52524e-06	0	0	0	4.25996e-06	0.000321622	5.61816e-05	0.00190609	2.52906e-05	2.69551e-06	1.86793e-06	5.48782e-06	1.97048e-06	1.15294e-05	0	0	3.33168e-06	0	5.26186e-05	0.0011198	0	0.00010437	0	1.31417e-06	0.000552538	1.33068e-06	1.79552e-05	9.83732e-06	7.95845e-07	8.14498e-05	1.41661e-05	2.46223e-06	5.3186e-05	0.000125169	6.17686e-06	9.59822e-06	3.30803e-05	0.000412407	0.000211587	0	4.90151e-07	0.00308529	0.000697122	3.25774e-06	8.53108e-07	3.67004e-05
s__Bacillus_AD SGBP138	1.45053e-06	0	0.00117056	0	2.16404e-06	0	0	0	8.26904e-06	2.07022e-06	2.60529e-05	9.33748e-05	0	3.27689e-05	2.66551e-05	0	0.000150191	1.23099e-05	4.53345e-06	2.12016e-06	0	9.90468e-05	1.58089e-05	1.39747e-06	9.51819e-05	0	0	4.74351e-05	0.000347325	4.62418e-05	0.00126224	0.000231007	3.85725e-05	1.54785e-05	4.48082e-06	1.64434e-06	0	1.43224e-05	7.55225e-07	2.68682e-05	1.96449e-06	0	0	1.22983e-05	2.97583e-06	1.60805e-06	7.08204e-07	0	0
s__Enterococcus_B durans	1.45053e-06	0	1.36964e-05	2.39213e-06	3.15198e-06	0	2.2804e-05	1.07985e-05	0	0	0	1.1644e-05	0	0	0	0	1.23015e-05	2.64383e-05	0	0	0	2.20417e-06	0	0	0	0	7.58514e-05	1.34668e-05	2.89718e-06	8.00185e-05	1.62591e-06	5.29767e-05	0.000126833	0.000248594	4.32998e-05	9.75266e-06	2.36522e-05	9.40075e-05	2.8163e-05	0.000199617	0.000128234	0.000104234	1.24659e-05	1.74672e-05	9.81876e-05	8.52642e-06	0.000185361	0.000145715	0.000101637
s__Lactiplantibacillus plantarum	0	2.20072e-05	3.00438e-06	6.48392e-06	1.97587e-06	7.52516e-06	2.18482e-05	0	2.43719e-06	1.89175e-05	0	0	0	2.455e-06	0	0	1.11691e-05	0	0.0927341	2.92784e-06	0	1.07863e-06	0	0	0	1.65492e-05	3.87513e-06	1.03328e-05	7.49561e-06	2.80745e-06	9.12379e-07	3.3956e-06	7.28186e-07	2.12491e-06	3.99281e-06	1.75775e-06	7.1964e-06	1.78804e-06	3.10329e-06	7.32768e-06	1.24192e-06	1.67042e-06	1.13991e-06	6.46108e-07	9.37968e-06	4.61225e-07	2.0774e-06	2.48885e-05	2.00129e-05
s__Sphingobacterium SGBP182	0	0	9.27822e-07	0	0	0	0	0	0	0	5.56265e-05	0	0	0	1.37196e-06	0	1.13235e-06	0	0	0	0	0	2.92758e-06	0	0	0	1.65114e-06	1.79284e-06	3.94151e-06	1.12298e-06	0	0	5.56848e-07	7.22887e-06	0	0.00562836	0	1.1559e-06	2.37827e-05	4.5774e-06	2.66222e-05	1.4477e-06	0	0	6.43303e-06	8.55136e-06	1.33772e-06	3.43098e-06	1.84409e-06
s__Oceanisphaera SGBP018	0	0	0	0	0	0	0	0	0	0	0	0	0	0	0	0	4.1125e-05	1.77188e-06	2.08728e-05	0	0	0	0	3.32501e-06	0	0	9.43509e-07	2.14867e-06	4.42999e-06	4.86624e-06	5.88367e-06	1.96308e-06	4.39054e-06	1.18745e-06	7.34234e-06	8.90214e-06	1.96701e-06	7.67592e-06	1.1809e-06	3.21187e-06	5.87088e-06	4.84423e-06	2.02884e-06	1.44372e-05	1.3858e-06	6.9807e-07	2.72265e-06	1.68767e-06	7.25544e-07
s__Providencia rettgeri	0	0	0	4.09179e-06	1.22786e-05	3.39992e-06	4.04191e-05	0	0	3.56935e-06	2.25322e-05	2.18789e-05	7.30987e-06	5.33696e-05	2.71778e-05	0	0.000193169	0.000147299	5.89349e-05	0	0	8.34769e-06	8.19722e-06	2.66483e-05	3.74013e-05	4.87819e-05	1.50287e-05	0.000108241	0.00030796	4.69156e-05	0.000412559	0.000125054	4.00502e-05	6.73097e-05	0.000134513	9.15541e-05	8.36701e-05	0.000219351	1.47749e-05	9.97411e-05	8.68213e-05	4.39322e-05	0.000206419	0.000963034	0.000135808	0.000236795	0.000133111	5.43022e-05	4.05095e-05
s__Paenalcaligenes sp012839585	0	0	0	0	0	0	0	0	0	0	0	0	0	0	1.63328e-06	0	0	0	0	0	0	0	0	0	0	0	0	6.43234e-07	3.92467e-06	6.114e-07	1.05274e-06	8.22373e-07	1.00661e-06	0	1.15348e-06	6.40727e-06	5.03748e-07	0	1.42806e-06	5.38517e-07	1.44514e-06	0	3.66028e-07	4.94606e-06	4.20116e-06	0	6.13777e-07	3.89462e-07	0
s__JAGNPU01 sp017987415	0	2.68247e-06	0	0	0	0	0	0	6.09297e-06	5.92512e-06	0	0	0	0	8.42773e-06	0	1.69853e-06	0	4.53345e-06	0	0	0	0	0	0	1.7313e-06	7.75025e-07	7.66406e-07	6.60287e-06	2.98213e-06	1.39196e-06	0	2.51653e-05	6.04142e-07	1.30876e-06	1.12836e-05	6.23688e-07	8.48867e-07	1.34979e-05	1.1155e-06	5.55476e-06	0	6.17018e-07	8.02065e-07	7.14782e-07	1.00971e-06	5.66563e-07	1.5764e-06	0
s__Paenalcaligenes SGBP141	0	0	0	0	0	0	0	0	0	0	0	0	0	0	0	0	0	0	3.21119e-06	0	0	0	0	0	0	0	0	0	2.08866e-06	5.24057e-07	9.12379e-07	0	4.49762e-07	0	0	4.15811e-06	7.43628e-07	3.9373e-06	9.74926e-07	0	5.41927e-07	0	2.09159e-07	2.9409e-06	3.79272e-07	0	0	3.89462e-07	0
s__Acinetobacter SGBP010	0	0	4.50656e-06	0	9.87933e-07	0	1.43379e-06	0	0	0	0	2.5958e-06	0	1.38761e-06	5.73608e-05	0	5.86764e-06	0	2.25728e-05	0	0	6.84699e-06	0	0	1.29579e-06	0	9.77205e-07	0	9.9919e-05	0	1.48437e-05	0	0	0	4.54737e-06	0.000200761	0	4.33464e-07	5.65732e-06	7.30845e-07	4.67412e-06	0	0	0	1.91095e-06	3.49035e-07	4.4066e-07	0	0
s__Enterococcus_I alcedinis	0	1.75182e-06	1.34313e-05	1.82557e-06	1.78769e-06	0	7.5103e-07	0	0	0	0	5.26577e-06	0	2.50837e-06	0	0	1.1375e-05	0	0	0	0	4.78351e-06	0	0	2.00259e-06	0	3.43707e-06	3.42146e-07	1.44859e-06	3.50619e-06	2.93599e-06	6.76468e-06	1.15653e-06	7.70801e-07	1.35312e-06	3.7801e-06	1.46327e-06	3.12455e-06	6.64872e-05	3.57345e-05	1.44062e-05	4.62151e-06	4.49691e-07	6.90667e-07	1.02112e-06	6.48208e-07	3.08462e-06	9.97766e-06	5.77412e-06
s__Helicobacter_A SGBP213	0	0	2.56256e-06	0	0	0	0	0	8.18199e-06	2.56993e-06	7.46381e-05	6.89742e-06	0	1.38761e-06	0	1.51575e-06	4.8897e-06	0	0	0	0	2.79038e-05	2.95686e-05	0	3.11579e-05	1.27301e-06	0	2.61399e-05	5.55854e-07	1.64953e-05	1.05041e-05	0	0.000751874	2.87071e-05	3.48262e-06	3.01463e-05	3.64617e-06	0.000185396	9.0627e-07	9.61638e-07	1.39546e-05	8.4078e-06	0	0	9.41907e-05	1.83867e-05	2.80134e-06	0	1.20924e-06
s__Rothia endophytica	0	8.04742e-06	1.68333e-05	8.22136e-05	2.25813e-06	1.40077e-05	1.56692e-05	5.74599e-06	8.53016e-06	1.78467e-06	0	0	0	0	3.52789e-06	0	0	0	0	0	0	0	0	5.49349e-06	3.53398e-06	1.09988e-05	2.15322e-05	9.85379e-07	3.5541e-06	0.000201325	6.78436e-07	2.99768e-06	3.70518e-06	9.6871e-06	2.72842e-06	1.06221e-05	5.91544e-05	1.29136e-05	0.000304301	0.000512534	0.000108634	0.000157911	0.000547441	2.49531e-06	9.33592e-07	7.59151e-06	0.000120206	2.68358e-05	0.000356938
s__Exiguobacterium_A sp001423965	0	1.31387e-06	2.60674e-06	0	3.95173e-06	0	0	0	0	0	0	0	0	0	0	0	0	0	0	0	0	0	0	0	0	0	2.72944e-06	8.48521e-07	6.56918e-06	9.10861e-07	2.85411e-06	6.65857e-06	0	4.37482e-07	7.98562e-07	1.05843e-05	5.75712e-07	2.5466e-06	1.66149e-06	9.61638e-07	3.27414e-06	1.67042e-06	3.66028e-07	7.79785e-07	0	4.64964e-06	1.46362e-06	4.08008e-07	1.69294e-06
s__Enterococcus_B mundtii_C	0	7.71896e-06	5.03675e-06	2.26622e-06	5.78646e-06	0	2.0312e-05	0	4.17804e-06	0	0	1.14957e-05	3.01532e-06	0	4.57319e-06	0	8.54411e-06	0.000340387	0	0	3.84113e-06	2.48555e-06	0	1.6866e-06	5.94887e-06	0	9.82597e-05	1.03191e-05	1.49912e-06	4.20368e-05	7.8371e-07	1.39008e-05	5.05233e-05	8.09342e-05	2.91697e-05	2.50621e-05	3.94842e-05	7.35082e-06	7.85708e-05	4.18889e-05	3.99671e-05	4.50458e-05	2.47853e-06	1.80465e-06	3.13629e-06	2.75488e-06	8.15222e-06	4.38609e-05	5.39926e-05
s__Kaistella faecale	0	1.31387e-06	7.24585e-06	0	2.61567e-05	0	0	0	5.48368e-06	2.64132e-06	0	3.85662e-06	0	0	0	0	2.2647e-06	5.87517e-06	1.27503e-05	0	0	0	0	0	1.74343e-05	1.4767e-06	3.50446e-06	1.32752e-06	2.77422e-05	2.81244e-05	5.33508e-05	4.11187e-06	4.71179e-06	2.9228e-05	2.83933e-06	0.000720506	4.77361e-06	0.000255419	5.21792e-05	1.69825e-05	3.9922e-05	3.00676e-06	9.41214e-07	1.67097e-06	2.66949e-06	1.14683e-06	1.99871e-06	1.5764e-06	6.95313e-06
s__Pseudomonas_E SGBP070	0	5.03648e-06	2.03237e-06	0	1.97587e-06	1.85862e-06	0	6.34041e-06	2.01939e-05	1.90603e-05	0	6.2596e-05	1.96453e-06	1.07807e-05	1.9142e-05	5.07777e-06	0.000122809	0	0	0	0	0	0	5.10799e-06	1.64919e-06	6.00863e-06	9.08464e-05	2.27185e-06	0.00115035	2.0538e-05	0.0186663	3.87311e-06	4.34984e-05	0.000263677	4.90672e-05	0.000149711	3.55022e-06	4.75004e-06	2.63642e-06	5.53903e-06	8.33213e-06	1.83747e-06	4.05768e-06	1.74003e-05	2.14434e-06	4.92513e-05	1.66349e-05	0.000326852	1.16087e-05
s__Acinetobacter SGBP142	0	0	0	0	0	0	0	0	0	0	0	6.00743e-06	0	0	7.17337e-05	0	1.10662e-05	0	0.000108519	0	0	0	0	0	4.59418e-06	0	1.85332e-06	3.01088e-07	0.000319178	2.99461e-07	2.57455e-05	0	0	6.87472e-07	5.36811e-06	0.000749972	0	1.87834e-06	1.19463e-05	1.40399e-06	9.46115e-06	0	0	8.02065e-07	3.005e-06	8.97518e-07	5.66563e-07	4.08008e-07	6.0462e-07
s__Enterococcus_G sulfureus	0	2.13503e-06	3.16785e-05	2.51803e-06	3.90469e-06	0	2.32137e-06	0	0	0	0	8.97407e-06	0	1.49435e-06	3.39722e-06	0	1.4772e-05	1.80918e-05	0	0	0	1.1865e-05	0	0	9.42395e-06	0	0.00010382	3.51178e-05	7.47708e-05	7.18831e-05	7.1961e-05	0.000345238	3.82298e-05	7.08721e-05	6.84767e-05	8.09887e-05	0.000121547	7.58562e-06	1.09576e-05	0.000136822	3.7664e-05	4.58253e-05	3.81296e-05	0.00126539	2.69283e-05	0.000666657	0.00125492	0.00162656	0.000301645
s__Paenibacillus SGBP215	0	0	4.17078e-05	0	2.91675e-06	0	0	0	4.17804e-06	2.07022e-06	0	0	0	1.81457e-06	1.30662e-06	0	1.64706e-06	1.81851e-06	0	0	0	2.67314e-06	0	2.40943e-06	3.25126e-05	0	0	0.000667636	0.00070046	0.00100588	0.0039208	0.00175906	9.01452e-05	0.000659014	0.000118276	4.97083e-06	1.63118e-05	5.94387e-05	1.20836e-06	0.000878764	1.26901e-05	7.34987e-06	0	1.06719e-05	2.27563e-06	1.09697e-06	4.863e-06	1.05711e-06	1.15482e-05
s__Flavobacterium SGBP064	0	0	0	0	0	0	0	0	0	0	0	0	0	0	1.50262e-06	0	0	0	0	0	0	0	0	0	0	0	0	0	7.27664e-06	3.24416e-07	1.59081e-06	6.63204e-07	1.26362e-06	0	5.54557e-07	0.00131064	5.75712e-07	1.28233e-06	8.66449e-06	1.50016e-06	5.64508e-06	0	0	4.90151e-07	1.42956e-06	5.73415e-07	1.40067e-06	8.33635e-05	0
s__RZYF01 SGBP089	0	0	0	0	0	0	0	0	0	0	0	0	0	0	0	0	0	0	0	0	0	0	0	0	0	0	1.28048e-06	0	0	1.84668e-06	1.04105e-06	0	7.28186e-07	0	0	1.53094e-06	9.83507e-07	0	2.71881e-06	2.19253e-06	2.23545e-06	2.17155e-06	2.61448e-07	0	0	0	4.09185e-07	0	0
s__Plesiomonas shigelloides	0	1.4781e-06	1.06037e-06	0	1.8018e-05	4.07991e-06	0	0	3.13353e-06	2.78409e-06	0	2.15081e-06	0	2.03872e-05	5.29183e-06	0	3.36617e-05	1.24498e-05	2.44617e-05	0	0	2.11037e-06	2.09322e-05	3.64787e-05	1.76699e-05	1.13553e-05	6.06541e-06	0.000157729	7.58488e-05	1.22904e-05	1.77095e-05	5.72743e-05	4.55331e-05	1.02912e-05	1.91433e-05	4.93681e-05	1.02908e-05	4.11971e-05	4.76478e-06	3.03108e-05	3.84994e-05	1.31407e-05	0.00191792	0.0200348	0.00392322	0.00694502	7.91615e-05	3.05079e-05	1.2697e-05
s__Acinetobacter albensis	0	0	0	0	0	0	0	0	0	0	0	2.52164e-06	0	0	4.11587e-05	0	4.8897e-06	0	2.10617e-05	0	0	0	0	0	1.76699e-06	0	1.81962e-06	4.51632e-07	0.00020607	8.1104e-07	8.9764e-05	0	0	1.77076e-06	1.61931e-05	0.000857573	0	4.69586e-07	1.35803e-05	6.94303e-06	2.72319e-05	0	0	0	1.48791e-06	5.36018e-07	7.86893e-07	2.04004e-06	4.98812e-06
s__Sphingobacterium SGBP012	0	0	0	0	0	0	0	0	0	0	0	0	0	0	0	0	0	0	0	0	0	0	0	0	0	0	1.55005e-06	0	6.06386e-06	4.61669e-07	2.57338e-07	0	0	4.99979e-07	5.7674e-07	0.0024348	0	1.04754e-06	8.85672e-06	9.42405e-07	3.83865e-06	0	0	0	1.89636e-06	1.34628e-06	0	1.26112e-06	0
s__Flavobacterium SGBP113	0	0	0	0	1.55247e-06	0	0	0	0	0	0	0	0	0	1.30662e-06	0	0	0	0	0	0	0	0	0	0	0	9.09812e-07	1.02644e-06	1.31047e-05	6.23877e-07	6.66738e-07	6.10148e-07	3.81227e-06	8.95796e-07	1.10911e-06	0.00249938	1.03148e-06	2.23956e-06	2.64191e-05	2.30793e-06	7.3386e-06	0	2.82364e-07	0	2.05682e-06	2.46818e-06	2.5338e-06	5.82339e-06	0
s__Neisseria dentiae_A	0	1.69708e-06	4.50656e-06	0	0	0	0	3.46741e-06	5.57072e-06	4.21183e-06	0	0	0	1.81457e-06	0	0	0	1.58536e-06	2.26673e-06	0	0	0	0	0	1.35469e-06	1.4767e-05	2.29138e-06	3.77729e-06	3.41934e-06	3.46876e-06	3.86006e-07	0	0.000377715	5.83309e-07	0.000821676	1.17183e-05	0.00015928	9.21111e-07	3.77612e-06	1.36553e-06	2.90834e-05	0	4.08905e-06	0	0	3.11638e-07	2.25051e-06	0	1.69294e-06
s__Limosilactobacillus vaginalis	0	0	0	0	1.04439e-05	0	6.24721e-06	0	0	0	1.40827e-05	0	0	9.44641e-06	0	0	4.58088e-06	0	5.47792e-06	0	0	0	0	0	0	0	0	0	0	0	0	0	0	0	0	0	0	1.40876e-06	0.00122064	0	0	0	0	5.79269e-07	1.8526e-06	0	0	0	0
s__Fundicoccus SGBP115	0	0	3.62292e-06	0	0	0	0	0	0	0	0	0	0	0	0	0	2.77941e-06	0	0	0	0	0	0	0	1.70809e-06	0	2.25768e-06	3.14774e-07	6.2323e-07	7.1122e-07	4.79584e-07	0	0	0	0	4.21481e-06	0	2.52854e-06	6.12418e-06	6.5776e-06	1.51288e-06	1.55906e-06	1.70464e-06	0	2.6549e-06	0	1.30624e-06	7.04741e-07	2.26733e-06
s__Thiopseudomonas SGBP262	0	0	0	0	0	0	0	0	0	0	0	0	0	0	0	0	0	0	0	0	0	0	0	0	0	0	0	0	3.63832e-06	3.24416e-07	3.98873e-06	0	7.60312e-06	0	1.39748e-06	1.07544e-05	0	0	4.11941e-06	4.03888e-07	0	0	0	0	6.27257e-07	7.85329e-07	0	6.86196e-07	0
s__Acinetobacter SGBP051	0	0	0	0	0	0	0	0	0	0	0	0	0	0	7.57842e-05	0	2.57353e-06	0	1.63393e-05	0	0	0	0	0	0	0	1.88702e-06	0	0.000108459	2.99461e-07	8.17632e-06	0	0	0	4.94665e-06	0.000172221	0	7.94684e-07	8.93911e-06	3.2888e-06	5.91604e-06	3.34085e-06	0	0	8.31481e-07	3.36569e-07	0	1.11275e-06	4.20211e-06
s__Moheibacter SGBP252	0	0	0	0	0	0	0	0	0	0	0	0	0	0	0	0	0	0	0	0	0	2.43865e-06	0	0	3.71068e-06	0	0	0	5.2385e-06	2.74506e-07	3.27521e-07	0	8.5669e-07	0	0	3.3624e-05	0	8.84989e-07	5.20418e-06	4.80819e-07	2.61932e-06	0	0	0	2.40692e-06	0	0	5.37829e-07	0
s__Levilactobacillus brevis	0	0	0	0	0	0	0	0	0	0	0	0	0	0	0	0	1.95588e-06	0	0	0	0	0	0	0	0	0	0	0	0	0	0	0	0	0	0	3.7801e-07	0	0	6.72836e-07	0	0	0	4.21455e-06	1.40361e-06	0	0	0	6.30558e-07	0
s__Yersinia SGBP221	0	1.4781e-06	2.95136e-05	0.00014976	1.17141e-05	0	9.89994e-07	0	3.65578e-06	2.03453e-05	0	0.00237991	3.97474e-06	0.000298443	0.000188023	7.13162e-05	0.179933	0.000612464	9.0669e-06	0	0	0.000102564	0	5.79226e-05	0.00015308	4.39954e-05	0.000160733	3.55968e-05	0.000124326	2.04133e-05	4.52797e-05	3.63171e-05	1.12655e-05	7.72885e-06	3.19869e-05	3.70639e-05	2.27646e-05	4.29671e-05	5.17672e-06	5.28516e-05	4.9338e-05	2.06576e-05	8.25654e-05	0.000272145	1.78695e-05	0.00245196	0.000193702	0.0116424	1.5962e-05
s__Nanogingivalis SGBP219	0	0	0	0	5.0808e-06	0	0	0	0	0	1.54909e-05	0	0	0	0	0	0	0	0	0	0	0	0	0	0	1.27301e-06	0	0	0	6.114e-07	0	0	0	0	0	6.04816e-07	0	0	1.68896e-06	2.14253e-05	2.03223e-06	1.61474e-06	1.12946e-06	0	1.16699e-06	0	0	0	0
s__Solibacillus SGBP053	0	0	0.000127863	0	2.44631e-06	0	0	0	0	0	1.76033e-05	1.55748e-05	0	2.16147e-05	1.31969e-05	0	1.75515e-05	2.19153e-06	2.17228e-06	0	0	2.64969e-05	0	0	4.54117e-05	0	0	3.19153e-05	0.00227786	6.42593e-06	0.00467572	3.07992e-05	3.19117e-06	3.08321e-06	3.23861e-06	2.91068e-06	6.23688e-07	1.55144e-05	9.74926e-07	9.75101e-06	9.48373e-07	0	7.94803e-07	0.000306857	1.23117e-05	3.615e-07	1.21182e-06	7.23287e-07	0
s__Chryseobacterium SGBP236	0	0	0	0	0	0	0	0	0	0	0	0	0	0	0	0	0	0	0	0	0	0	0	0	0	0	1.03449e-05	1.75452e-05	1.35089e-05	1.86914e-05	6.55041e-07	1.96308e-06	1.64913e-06	5.41644e-06	2.35132e-06	0.00166719	1.1994e-06	1.0656e-06	0.000836844	7.35461e-05	0.000397571	2.33303e-05	8.62779e-06	0	4.6242e-06	1.92219e-05	7.9791e-06	1.50407e-05	4.28676e-05
s__Providencia alcalifaciens	0	0	2.03237e-06	2.01442e-05	8.79731e-06	3.98924e-06	0	0	0	0	0	1.6984e-05	1.46197e-06	1.20615e-05	5.87981e-06	0	0.000341353	4.49497e-05	1.85116e-05	0	0	1.5945e-06	0	1.11797e-05	7.30356e-06	5.39758e-06	5.01071e-05	0.000113798	0.000182219	2.93846e-05	0.000450306	7.66929e-05	0.000108778	1.92284e-05	0.00137996	0.000515077	4.22189e-05	0.00352619	5.5612e-06	0.000180423	0.000146682	1.94883e-05	0.00146643	0.00933137	0.00613421	0.000951469	0.000158197	2.82268e-05	5.32368e-05
s__Acinetobacter SGBP072	0	0	0	0	0	0	0	0	0	0	0	3.48579e-06	0	0	3.71081e-05	0	3.65441e-06	0	2.46506e-05	0	0	0	0	0	0	0	2.99901e-06	3.69517e-07	0.000345354	6.73787e-07	0.000120785	0	5.99683e-07	1.62493e-06	1.88106e-05	0.0015935	5.75712e-07	1.51712e-06	1.79057e-05	9.27019e-06	3.28543e-05	0	4.63286e-06	2.2948e-06	2.33398e-06	1.42107e-06	1.41641e-06	1.7804e-06	4.98812e-06
s__Morganella morganii_B	0	5.41969e-06	1.06479e-05	2.07737e-06	1.40192e-05	2.31195e-06	5.32549e-06	0	4.61325e-06	3.78351e-06	0	3.70829e-06	8.54341e-06	6.56446e-06	8.88505e-06	0	5.48676e-05	4.42503e-05	0.000174538	0	1.65696e-06	0	0	1.94682e-05	1.25456e-05	0.00030145	1.10862e-05	4.93648e-05	9.84199e-05	3.64344e-05	4.64728e-05	4.83343e-05	1.43281e-05	1.17703e-05	0.000434041	6.20693e-05	3.43508e-05	0.0001617	8.76061e-06	4.38315e-05	4.36929e-05	2.55575e-05	0.00622867	0.00175178	1.65567e-05	0.000184241	0.000729167	4.62533e-05	1.78968e-05
s__JAGOZV01 SGBP171	0	0	9.72004e-07	0	0	0	0	0	0	0	0	2.89247e-06	0	0	0	0	0	0	0	0	0	0	0	0	5.59547e-06	0	0	0	0	5.36534e-07	3.97704e-07	0	4.71179e-07	0	0	2.28696e-06	0	5.77952e-07	9.88658e-07	5.76983e-07	9.48373e-07	0	2.19617e-07	0	0	0	0	0	0
s__Leuconostoc SGBP250	0	0	5.47857e-06	2.38583e-05	0	0	0	0	3.30761e-06	0	0	0	0	0	0	0	7.46323e-06	0	0	0	0	0	0	0	0	0	9.38454e-05	4.67234e-05	0.000413	0.000232769	1.7885e-05	0.000120252	1.95111e-05	1.00204e-05	0.000121182	0.000127295	0.000180678	9.75294e-07	5.79463e-05	0.000718401	6.23216e-05	0.000441605	5.00726e-05	1.90045e-05	0	2.9294e-05	9.41124e-06	0.00144055	0.00156494
s__Acinetobacter SGBP037	0	0	0	0	1.31724e-06	0	0	0	0	0	3.30942e-05	4.82078e-06	0	0	8.84585e-05	0	2.0125e-05	0	4.65623e-05	0	0	0	0	0	3.06278e-06	0	2.52726e-06	3.05194e-06	0.000155605	4.5543e-06	3.22257e-05	3.68741e-06	2.4844e-06	1.97908e-06	9.5162e-06	0.000488068	1.65517e-06	3.10649e-06	9.43344e-06	3.3465e-06	1.32321e-05	2.50564e-06	1.48503e-06	3.58701e-06	5.86413e-06	1.0658e-05	4.29644e-06	5.17429e-06	2.87195e-06
[truncated: 125 more rows]
[truncated: 93 more columns]

## Sheet: Table S9
Table S9. Sample × gene relative abundance matrix derived from metagenomes (rows: genes, columns: samples)
[truncated: 143 more rows]
[truncated: 1,737 more columns]

## Sheet: Table S10
Table S10. Differentially enriched KEGG modules among enterotypes identified by LEfSe analysis
[truncated: 52 more rows]

[truncated: 4 more sheets: Table S11, Table S12, Table S13, Table S14]
